# Supplementary material for: Bacteria encode post-mortem protein catabolism that enables altruistic nutrient recycling
Source: Nat Commun. 2025 Feb 13;16:1400. doi: 10.1038/s41467-025-56761-6 (PMC11825663; doi:10.1038/s41467-025-56761-6)
Supplement: Supplementary file 4 — Source Data [file 41467_2025_56761_MOESM4_ESM.xlsx]

## Sheet: Fig 1A
	OD 600 nm
Time [mins]	Caesin hydrolysate [%]
	0						0.03125						0.0625						0.125						0.25						0.5						1
0	0	0	0	0	0	0	0	0	0	0	0	0	0	0	0	0	0	0	0	0	0	0	0	0	0	0	0	0	0	0	0	0	0	0	0	0	0	0	0	0	0	0
5	0.001	0	0	0.003	0.001	-0.001	0.006	0	0.002	0.024	-0.016	0.002	0.001	0	0	0.002	0.003	-0.003	0.002	0	-0.001	0.002	0.003	0	0.001	0	0.001	0.002	0.004	0.002	0.002	0.006	0.004	0.022	0.001	0.002	0.001	0.005	0.004	0.001	0.006	0.002
10	-0.001	0	0	0.003	-0.003	-0.002	0.003	-0.002	0.001	0.023	0.014	0.001	0	0.001	0.001	0.001	0.002	-0.002	0.001	0.002	0.003	0.002	0.002	-0.001	0	0.001	0.004	0.003	0.004	0.003	0.002	0.006	0.005	0.006	0	0.001	0.001	0.007	0.003	0	0.004	0.004
15	-0.001	0.001	0.001	0.002	-0.003	-0.006	0.002	0.034	0.002	0.033	0.014	0.001	0.002	0.002	0.001	0.003	0.003	-0.002	0.002	0.001	0.006	0.002	0.003	0.001	0.001	0.001	0.002	0.002	0.004	0.003	0.002	0.005	0.005	0.006	0.001	0.003	0.002	0.007	0.004	0	0.004	0.004
20	0	0	-0.001	0.001	-0.004	-0.004	0.002	0.001	0.004	0	-0.013	0.002	0.001	0.004	0.004	0.004	0.003	-0.002	0.001	0.003	0.006	0.005	0.004	0.002	0.001	0.003	0.005	0.004	0.003	0.004	0.002	0.008	0.007	0.01	0.005	0.005	0.002	0.008	0.004	0.004	0.007	0.006
25	0.003	0.004	0.002	0.006	0.002	-0.002	0.003	0.001	0.003	0.024	0.01	0.003	0.002	0.003	0.003	0.004	0.004	-0.002	0.005	0.004	0.006	0.005	0.006	0.004	0.002	0.004	0.003	0.006	0.006	0.006	0.004	0.01	0.007	0.01	0.005	0.006	0.003	0.009	0.006	0.005	0.01	0.006
30	0	0.002	-0.001	0.005	0	-0.001	0.004	0.093	0.003	0.001	0.017	0.003	0.002	0.002	0.004	0.003	0.006	0	0.005	0.004	0.008	0.004	0.008	0.005	0.004	0.004	0.006	0.006	0.008	0.007	0.005	0.011	0.008	0.01	0.006	0.01	0.005	0.014	0.008	0.008	0.01	0.009
35	0.002	0.004	0	0.003	0.006	-0.002	0.005	0.005	0.004	0.009	-0.012	0.006	0.005	0.004	0.005	0.007	0.005	0.003	0.005	0.005	0.008	0.007	0.009	0.007	0.006	0.008	0.009	0.008	0.008	0.01	0.01	0.014	0.011	0.013	0.007	0.013	0.008	0.017	0.012	0.011	0.013	0.011
40	0.001	0.003	0.003	0.004	0.004	-0.001	0.007	0.006	0.008	0.002	-0.006	0.008	0.007	0.006	0.006	0.008	0.006	0.002	0.008	0.005	0.009	0.01	0.011	0.01	0.009	0.008	0.01	0.01	0.012	0.015	0.009	0.018	0.014	0.016	0.015	0.015	0.009	0.022	0.015	0.014	0.016	0.017
45	0.001	0.003	0.001	0.005	0.004	-0.002	0.008	0.007	0.007	0.018	-0.01	0.008	0.007	0.007	0.006	0.01	0.01	0.005	0.008	0.006	0.012	0.009	0.01	0.011	0.011	0.009	0.014	0.011	0.016	0.014	0.013	0.019	0.016	0.02	0.017	0.018	0.011	0.026	0.02	0.02	0.021	0.021
50	0.001	0.002	0.001	0.004	0.005	-0.001	0.008	0.008	0.007	0.006	0.017	0.008	0.01	0.009	0.006	0.01	0.011	0.006	0.009	0.007	0.013	0.011	0.012	0.012	0.012	0.011	0.015	0.014	0.016	0.017	0.016	0.024	0.02	0.023	0.018	0.021	0.018	0.032	0.021	0.023	0.026	0.025
55	0.003	0.006	0.003	0.007	0.005	-0.001	0.013	0.012	0.012	0.03	-0.005	0.012	0.014	0.013	0.014	0.013	0.014	0.009	0.012	0.011	0.018	0.014	0.016	0.016	0.016	0.015	0.019	0.017	0.02	0.02	0.021	0.032	0.026	0.03	0.025	0.027	0.025	0.04	0.028	0.032	0.031	0.033
60	0.002	0.005	0.004	0.006	0.007	0	0.015	0.009	0.011	0.044	-0.006	0.013	0.015	0.013	0.016	0.016	0.015	0.011	0.013	0.013	0.019	0.015	0.018	0.018	0.017	0.017	0.019	0.018	0.022	0.023	0.023	0.037	0.028	0.032	0.028	0.031	0.027	0.045	0.033	0.033	0.036	0.039
65	0.001	0.005	0.003	0.006	0.005	0	0.017	0.018	0.015	0.032	-0.002	0.017	0.017	0.02	0.017	0.018	0.018	0.015	0.015	0.014	0.023	0.019	0.02	0.02	0.021	0.02	0.022	0.02	0.023	0.028	0.027	0.041	0.034	0.036	0.032	0.034	0.032	0.053	0.041	0.041	0.042	0.045
70	0.003	0.005	0.003	0.006	0.016	0	0.019	0.018	0.018	0.012	0.003	0.017	0.021	0.021	0.017	0.021	0.02	0.016	0.017	0.017	0.026	0.02	0.022	0.025	0.021	0.022	0.024	0.022	0.026	0.031	0.029	0.044	0.036	0.038	0.036	0.038	0.036	0.057	0.044	0.046	0.046	0.052
75	0.003	0.006	0.003	0.007	0.009	0.001	0.02	0.02	0.018	0.013	0	0.02	0.021	0.102	0.02	0.023	0.023	0.02	0.02	0.018	0.029	0.022	0.024	0.027	0.026	0.024	0.026	0.026	0.029	0.028	0.031	0.044	0.037	0.043	0.036	0.039	0.038	0.066	0.047	0.048	0.05	0.053
80	0.003	0.005	0.004	0.005	0.006	0	0.023	0.019	0.019	0.043	0.001	0.021	0.024	0.023	0.021	0.025	0.024	0.021	0.021	0.02	0.032	0.023	0.029	0.029	0.026	0.029	0.029	0.028	0.032	0.034	0.032	0.046	0.04	0.048	0.04	0.041	0.043	0.066	0.051	0.051	0.054	0.058
85	0.004	0.005	0.005	0.007	0.013	0.003	0.023	0.023	0.021	0.018	0.004	0.026	0.026	0.131	0.024	0.029	0.029	0.025	0.024	0.022	0.035	0.027	0.031	0.032	0.029	0.029	0.031	0.032	0.033	0.036	0.035	0.049	0.043	0.049	0.042	0.045	0.045	0.073	0.056	0.058	0.059	0.064
90	0.003	0.007	0.004	0.007	0.013	0.004	0.027	0.03	0.024	0.018	0.007	0.027	0.03	0.025	0.028	0.029	0.032	0.027	0.028	0.025	0.04	0.03	0.033	0.037	0.034	0.033	0.034	0.033	0.038	0.041	0.037	0.052	0.045	0.051	0.044	0.048	0.051	0.078	0.062	0.062	0.063	0.069
95	0.003	0.007	0.003	0.007	0.019	0.003	0.029	0.023	0.025	0.021	0.013	0.029	0.032	0.028	0.03	0.034	0.034	0.031	0.029	0.027	0.043	0.032	0.038	0.039	0.036	0.038	0.042	0.037	0.044	0.044	0.041	0.058	0.048	0.053	0.047	0.051	0.054	0.08	0.068	0.066	0.067	0.069
100	0.003	0.006	0.006	0.007	0.016	0.002	0.03	0.029	0.027	0.05	0.051	0.031	0.034	0.031	0.034	0.035	0.037	0.035	0.033	0.033	0.048	0.037	0.04	0.043	0.041	0.039	0.042	0.042	0.047	0.048	0.043	0.061	0.052	0.059	0.053	0.054	0.055	0.085	0.07	0.07	0.07	0.074
105	0.003	0.006	0.003	0.007	0.015	0.004	0.029	0.028	0.025	0.022	0.009	0.03	0.037	0.032	0.034	0.038	0.037	0.037	0.037	0.032	0.05	0.038	0.043	0.046	0.042	0.043	0.044	0.046	0.049	0.051	0.046	0.065	0.055	0.061	0.057	0.061	0.058	0.087	0.071	0.073	0.075	0.078
110	0.008	0.009	0.006	0.009	0.013	0.004	0.033	0.032	0.029	0.025	0.036	0.034	0.044	0.038	0.039	0.042	0.044	0.041	0.042	0.036	0.059	0.048	0.051	0.054	0.048	0.049	0.053	0.053	0.056	0.06	0.054	0.073	0.064	0.071	0.063	0.066	0.067	0.096	0.082	0.08	0.08	0.085
115	0.003	0.007	0.004	0.005	0.013	0.004	0.03	0.031	0.027	0.023	0.013	0.032	0.043	0.039	0.041	0.044	0.046	0.042	0.041	0.037	0.056	0.046	0.05	0.053	0.05	0.052	0.054	0.053	0.057	0.062	0.055	0.074	0.067	0.073	0.066	0.07	0.068	0.099	0.084	0.083	0.083	0.088
120	0.005	0.009	0.006	0.008	0.018	0.002	0.033	0.028	0.031	0.025	0.015	0.033	0.049	0.042	0.046	0.046	0.05	0.044	0.047	0.043	0.064	0.05	0.056	0.061	0.056	0.057	0.058	0.06	0.064	0.069	0.062	0.083	0.073	0.08	0.073	0.076	0.076	0.106	0.09	0.09	0.092	0.096
125	0.006	0.012	0.006	0.01	0.004	0.007	0.036	0.035	0.031	0.027	0.017	0.036	0.051	0.045	0.048	0.051	0.055	0.049	0.052	0.045	0.068	0.056	0.062	0.066	0.064	0.064	0.065	0.067	0.071	0.072	0.069	0.094	0.081	0.088	0.082	0.083	0.083	0.113	0.099	0.098	0.101	0.104
130	0.006	0.01	0.007	0.009	0.018	0.004	0.036	0.032	0.031	0.029	0.029	0.037	0.052	0.045	0.049	0.051	0.056	0.05	0.056	0.051	0.074	0.061	0.067	0.07	0.069	0.068	0.074	0.073	0.077	0.081	0.076	0.101	0.09	0.094	0.09	0.09	0.089	0.12	0.104	0.105	0.106	0.111
135	0.008	0.01	0.008	0.012	0.014	0.006	0.037	0.035	0.035	0.044	0.03	0.038	0.053	0.049	0.052	0.054	0.055	0.054	0.062	0.056	0.079	0.067	0.072	0.077	0.077	0.077	0.079	0.079	0.082	0.089	0.081	0.106	0.096	0.104	0.097	0.102	0.098	0.131	0.115	0.115	0.116	0.122
140	0.007	0.012	0.008	0.01	0.004	0.005	0.039	0.034	0.033	0.028	0.036	0.039	0.054	0.047	0.052	0.056	0.057	0.053	0.066	0.059	0.087	0.07	0.078	0.081	0.082	0.08	0.086	0.082	0.091	0.094	0.089	0.115	0.104	0.114	0.104	0.108	0.105	0.136	0.122	0.122	0.122	0.13
145	0.007	0.011	0.007	0.009	0.018	0.003	0.039	0.032	0.034	0.029	0.019	0.038	0.054	0.049	0.053	0.054	0.057	0.054	0.07	0.063	0.089	0.079	0.083	0.085	0.089	0.089	0.093	0.091	0.096	0.1	0.096	0.123	0.115	0.12	0.112	0.116	0.114	0.146	0.13	0.133	0.133	0.138
150	0.005	0.009	0.007	0.01	0.023	0.005	0.038	0.038	0.035	0.047	0.028	0.043	0.058	0.051	0.056	0.059	0.061	0.056	0.074	0.064	0.094	0.081	0.087	0.09	0.096	0.096	0.103	0.1	0.103	0.111	0.104	0.132	0.123	0.13	0.122	0.125	0.121	0.159	0.14	0.142	0.143	0.148
155	0.008	0.013	0.009	0.013	0.006	0.006	0.041	0.035	0.038	0.033	0.051	0.043	0.061	0.053	0.058	0.062	0.064	0.059	0.079	0.068	0.099	0.084	0.092	0.094	0.106	0.104	0.112	0.11	0.113	0.119	0.11	0.14	0.132	0.137	0.129	0.134	0.128	0.17	0.151	0.153	0.152	0.16
160	0.008	0.01	0.008	0.012	0.007	0.006	0.04	0.04	0.039	0.055	0.024	0.041	0.061	0.055	0.06	0.062	0.067	0.063	0.082	0.071	0.104	0.086	0.096	0.1	0.111	0.109	0.118	0.115	0.12	0.125	0.117	0.149	0.138	0.147	0.139	0.142	0.135	0.181	0.159	0.163	0.163	0.17
165	0.008	0.012	0.009	0.013	0.005	0.007	0.042	0.042	0.038	0.034	0.024	0.043	0.064	0.056	0.061	0.065	0.068	0.063	0.085	0.075	0.108	0.092	0.098	0.103	0.12	0.116	0.123	0.124	0.128	0.137	0.128	0.159	0.149	0.155	0.145	0.152	0.144	0.194	0.169	0.175	0.171	0.181
170	0.01	0.013	0.011	0.014	0.009	0.009	0.044	0.042	0.042	0.036	0.026	0.046	0.068	0.058	0.066	0.07	0.072	0.066	0.09	0.077	0.112	0.095	0.104	0.107	0.127	0.127	0.135	0.135	0.138	0.147	0.135	0.168	0.157	0.169	0.154	0.162	0.155	0.202	0.184	0.188	0.185	0.192
175	0.01	0.012	0.01	0.014	0.008	0.007	0.048	0.044	0.043	0.069	0.028	0.047	0.068	0.062	0.068	0.07	0.075	0.07	0.093	0.08	0.119	0.098	0.108	0.113	0.137	0.135	0.142	0.143	0.147	0.154	0.145	0.18	0.17	0.18	0.166	0.174	0.161	0.213	0.191	0.2	0.195	0.202
180	0.01	0.014	0.011	0.016	0.007	0.009	0.046	0.046	0.044	0.038	0.03	0.048	0.07	0.065	0.068	0.072	0.075	0.071	0.094	0.083	0.12	0.102	0.111	0.115	0.14	0.139	0.151	0.15	0.151	0.161	0.154	0.192	0.18	0.191	0.175	0.183	0.168	0.224	0.198	0.208	0.203	0.214
185	0.01	0.015	0.012	0.015	0.01	0.01	0.049	0.048	0.046	0.065	0.032	0.05	0.074	0.065	0.072	0.076	0.078	0.075	0.099	0.085	0.123	0.105	0.115	0.119	0.149	0.146	0.157	0.159	0.16	0.17	0.161	0.203	0.193	0.225	0.187	0.194	0.175	0.231	0.209	0.217	0.212	0.226
190	0.011	0.015	0.014	0.015	0.011	0.011	0.051	0.045	0.048	0.043	0.035	0.053	0.076	0.069	0.075	0.079	0.081	0.076	0.101	0.087	0.13	0.111	0.121	0.123	0.155	0.15	0.165	0.165	0.165	0.175	0.173	0.211	0.202	0.211	0.194	0.202	0.184	0.242	0.217	0.228	0.221	0.232
195	0.011	0.015	0.012	0.016	0.011	0.011	0.051	0.05	0.049	0.041	0.034	0.055	0.079	0.071	0.075	0.08	0.084	0.077	0.108	0.09	0.131	0.113	0.124	0.125	0.163	0.155	0.172	0.17	0.172	0.181	0.179	0.224	0.211	0.219	0.204	0.212	0.191	0.25	0.225	0.238	0.23	0.24
200	0.01	0.016	0.012	0.016	0.009	0.01	0.053	0.053	0.05	0.042	0.036	0.054	0.082	0.073	0.079	0.081	0.083	0.08	0.108	0.093	0.137	0.116	0.123	0.129	0.166	0.162	0.177	0.175	0.175	0.186	0.187	0.232	0.221	0.231	0.215	0.217	0.196	0.258	0.234	0.246	0.236	0.251
205	0.014	0.019	0.017	0.02	0.013	0.015	0.056	0.054	0.053	0.048	0.042	0.06	0.087	0.078	0.086	0.086	0.092	0.087	0.113	0.099	0.141	0.123	0.131	0.139	0.175	0.171	0.184	0.183	0.182	0.193	0.197	0.247	0.235	0.239	0.226	0.23	0.208	0.271	0.245	0.258	0.248	0.263
210	0.015	0.018	0.015	0.019	0.012	0.013	0.061	0.059	0.054	0.051	0.041	0.062	0.088	0.079	0.086	0.088	0.092	0.086	0.117	0.102	0.145	0.124	0.133	0.139	0.178	0.177	0.192	0.187	0.187	0.203	0.204	0.255	0.239	0.248	0.235	0.242	0.216	0.28	0.252	0.266	0.259	0.27
215	0.017	0.022	0.017	0.02	0.015	0.015	0.062	0.059	0.058	0.051	0.045	0.062	0.09	0.084	0.09	0.093	0.093	0.089	0.12	0.104	0.149	0.128	0.137	0.142	0.185	0.181	0.196	0.195	0.193	0.204	0.214	0.262	0.247	0.259	0.242	0.25	0.221	0.282	0.259	0.273	0.265	0.278
220	0.017	0.021	0.018	0.022	0.015	0.016	0.065	0.06	0.06	0.053	0.049	0.067	0.093	0.085	0.093	0.096	0.1	0.093	0.127	0.109	0.153	0.132	0.143	0.15	0.19	0.188	0.2	0.198	0.201	0.21	0.223	0.271	0.253	0.269	0.252	0.258	0.234	0.295	0.27	0.283	0.273	0.287
225	0.014	0.018	0.016	0.02	0.013	0.013	0.063	0.06	0.057	0.052	0.051	0.064	0.091	0.087	0.091	0.093	0.098	0.091	0.127	0.108	0.155	0.134	0.145	0.152	0.191	0.187	0.201	0.202	0.202	0.212	0.225	0.276	0.259	0.281	0.256	0.266	0.237	0.3	0.276	0.292	0.28	0.292
230	0.017	0.021	0.017	0.022	0.013	0.015	0.065	0.061	0.06	0.074	0.052	0.069	0.095	0.089	0.097	0.1	0.103	0.096	0.131	0.115	0.161	0.14	0.149	0.154	0.196	0.195	0.208	0.209	0.212	0.218	0.236	0.288	0.269	0.288	0.265	0.274	0.246	0.314	0.286	0.301	0.287	0.302
235	0.019	0.023	0.022	0.023	0.019	0.019	0.07	0.068	0.067	0.073	0.06	0.074	0.102	0.097	0.103	0.106	0.11	0.102	0.138	0.118	0.17	0.148	0.157	0.162	0.206	0.2	0.217	0.215	0.217	0.225	0.245	0.298	0.277	0.295	0.274	0.286	0.257	0.326	0.298	0.313	0.3	0.313
240	0.018	0.023	0.019	0.022	0.019	0.02	0.073	0.067	0.068	0.061	0.054	0.074	0.102	0.097	0.106	0.109	0.111	0.104	0.141	0.122	0.17	0.147	0.158	0.164	0.207	0.205	0.22	0.219	0.217	0.229	0.253	0.306	0.284	0.305	0.284	0.29	0.264	0.334	0.306	0.32	0.305	0.322
245	0.02	0.026	0.022	0.029	0.02	0.02	0.074	0.073	0.07	0.079	0.059	0.078	0.109	0.101	0.11	0.112	0.116	0.109	0.146	0.126	0.176	0.153	0.164	0.171	0.211	0.21	0.225	0.226	0.225	0.241	0.263	0.313	0.29	0.315	0.295	0.299	0.274	0.342	0.315	0.333	0.316	0.334
250	0.02	0.026	0.023	0.026	0.02	0.02	0.078	0.072	0.072	0.066	0.063	0.08	0.107	0.104	0.114	0.117	0.118	0.113	0.147	0.13	0.178	0.157	0.166	0.169	0.213	0.216	0.23	0.229	0.228	0.244	0.266	0.318	0.298	0.326	0.304	0.306	0.28	0.354	0.322	0.34	0.324	0.34
255	0.021	0.027	0.025	0.027	0.023	0.021	0.08	0.074	0.075	0.068	0.056	0.082	0.113	0.107	0.115	0.118	0.118	0.114	0.149	0.13	0.176	0.159	0.167	0.173	0.217	0.214	0.234	0.235	0.231	0.249	0.274	0.325	0.305	0.334	0.309	0.314	0.288	0.357	0.327	0.351	0.333	0.347
260	0.025	0.028	0.026	0.029	0.022	0.023	0.083	0.077	0.077	0.087	0.066	0.087	0.117	0.109	0.123	0.123	0.125	0.121	0.153	0.133	0.183	0.159	0.17	0.177	0.225	0.22	0.24	0.24	0.24	0.253	0.281	0.336	0.313	0.341	0.321	0.322	0.294	0.368	0.34	0.359	0.342	0.359
265	0.024	0.03	0.029	0.031	0.024	0.025	0.086	0.081	0.081	0.074	0.069	0.087	0.118	0.115	0.123	0.125	0.129	0.124	0.158	0.138	0.188	0.167	0.174	0.18	0.229	0.226	0.244	0.245	0.244	0.259	0.288	0.345	0.318	0.349	0.327	0.33	0.303	0.377	0.348	0.366	0.349	0.365
270	0.025	0.031	0.025	0.03	0.025	0.025	0.085	0.084	0.083	0.084	0.069	0.091	0.122	0.117	0.128	0.128	0.132	0.127	0.161	0.141	0.191	0.171	0.178	0.185	0.233	0.232	0.249	0.25	0.25	0.261	0.293	0.35	0.326	0.355	0.334	0.337	0.311	0.387	0.354	0.375	0.358	0.374
275	0.026	0.03	0.026	0.031	0.025	0.026	0.09	0.089	0.086	0.079	0.074	0.095	0.125	0.122	0.133	0.133	0.136	0.13	0.165	0.145	0.195	0.175	0.185	0.189	0.239	0.24	0.253	0.252	0.255	0.265	0.3	0.355	0.331	0.361	0.34	0.341	0.317	0.397	0.36	0.38	0.368	0.381
280	0.027	0.035	0.03	0.035	0.029	0.028	0.093	0.09	0.089	0.089	0.079	0.097	0.132	0.128	0.136	0.137	0.143	0.137	0.171	0.15	0.202	0.182	0.187	0.196	0.245	0.246	0.261	0.26	0.26	0.273	0.309	0.366	0.338	0.369	0.349	0.349	0.33	0.402	0.372	0.394	0.375	0.391
285	0.031	0.035	0.031	0.037	0.031	0.031	0.098	0.098	0.092	0.085	0.082	0.101	0.135	0.13	0.139	0.142	0.145	0.142	0.175	0.155	0.205	0.186	0.194	0.2	0.251	0.251	0.266	0.27	0.267	0.279	0.318	0.37	0.346	0.375	0.357	0.361	0.336	0.411	0.377	0.404	0.384	0.399
290	0.031	0.037	0.031	0.036	0.029	0.03	0.097	0.094	0.096	0.099	0.085	0.102	0.136	0.134	0.145	0.144	0.151	0.142	0.179	0.159	0.208	0.188	0.2	0.202	0.254	0.257	0.271	0.271	0.276	0.285	0.322	0.375	0.348	0.379	0.361	0.364	0.343	0.418	0.386	0.408	0.391	0.408
295	0.033	0.038	0.035	0.04	0.033	0.033	0.101	0.1	0.102	0.093	0.087	0.109	0.141	0.14	0.147	0.147	0.152	0.148	0.183	0.163	0.212	0.194	0.201	0.209	0.26	0.263	0.277	0.276	0.279	0.289	0.328	0.383	0.357	0.384	0.369	0.37	0.353	0.428	0.394	0.418	0.397	0.415
300	0.035	0.039	0.036	0.04	0.034	0.034	0.107	0.104	0.105	0.108	0.095	0.116	0.144	0.144	0.153	0.151	0.158	0.151	0.191	0.166	0.219	0.199	0.208	0.214	0.266	0.267	0.284	0.283	0.283	0.297	0.336	0.39	0.364	0.397	0.375	0.376	0.357	0.434	0.4	0.426	0.408	0.422
305	0.034	0.04	0.037	0.042	0.035	0.035	0.108	0.105	0.106	0.101	0.097	0.116	0.148	0.148	0.156	0.157	0.162	0.153	0.192	0.17	0.22	0.202	0.212	0.213	0.269	0.269	0.291	0.286	0.286	0.302	0.342	0.396	0.37	0.4	0.38	0.383	0.366	0.442	0.408	0.433	0.413	0.431
310	0.035	0.043	0.039	0.044	0.037	0.036	0.111	0.11	0.11	0.113	0.099	0.12	0.153	0.151	0.162	0.161	0.164	0.159	0.196	0.177	0.229	0.205	0.219	0.222	0.275	0.274	0.295	0.29	0.29	0.309	0.349	0.402	0.378	0.408	0.388	0.391	0.371	0.451	0.418	0.444	0.423	0.442
315	0.039	0.044	0.042	0.046	0.039	0.039	0.113	0.109	0.113	0.103	0.099	0.121	0.158	0.157	0.164	0.163	0.17	0.163	0.201	0.182	0.237	0.211	0.222	0.223	0.276	0.275	0.298	0.294	0.294	0.312	0.357	0.406	0.385	0.413	0.393	0.394	0.38	0.455	0.423	0.449	0.427	0.446
320	0.041	0.046	0.042	0.047	0.041	0.04	0.117	0.109	0.115	0.129	0.101	0.124	0.162	0.16	0.17	0.168	0.173	0.166	0.208	0.184	0.24	0.216	0.23	0.231	0.283	0.282	0.3	0.298	0.301	0.313	0.361	0.412	0.391	0.422	0.402	0.403	0.387	0.465	0.432	0.457	0.434	0.457
325	0.042	0.049	0.043	0.05	0.042	0.041	0.12	0.112	0.116	0.108	0.103	0.127	0.165	0.163	0.17	0.173	0.176	0.169	0.211	0.19	0.243	0.219	0.233	0.237	0.286	0.29	0.304	0.301	0.306	0.313	0.366	0.42	0.398	0.424	0.404	0.407	0.395	0.468	0.438	0.467	0.444	0.462
330	0.044	0.051	0.046	0.053	0.045	0.044	0.122	0.115	0.12	0.114	0.107	0.129	0.171	0.169	0.179	0.177	0.184	0.178	0.217	0.194	0.251	0.226	0.241	0.241	0.292	0.296	0.31	0.307	0.313	0.321	0.374	0.426	0.407	0.434	0.415	0.411	0.399	0.477	0.445	0.475	0.449	0.471
335	0.046	0.054	0.048	0.054	0.047	0.047	0.126	0.119	0.121	0.117	0.112	0.131	0.176	0.177	0.186	0.184	0.19	0.184	0.222	0.197	0.256	0.233	0.246	0.248	0.298	0.3	0.319	0.314	0.32	0.327	0.38	0.428	0.409	0.442	0.418	0.422	0.406	0.486	0.454	0.486	0.461	0.479
340	0.048	0.055	0.051	0.055	0.049	0.047	0.129	0.124	0.126	0.12	0.11	0.137	0.18	0.178	0.19	0.191	0.193	0.185	0.225	0.203	0.262	0.235	0.251	0.252	0.305	0.305	0.321	0.321	0.328	0.333	0.385	0.434	0.416	0.45	0.426	0.425	0.414	0.491	0.463	0.492	0.465	0.488
345	0.047	0.055	0.051	0.057	0.049	0.049	0.131	0.127	0.13	0.124	0.115	0.137	0.183	0.181	0.192	0.194	0.195	0.189	0.229	0.203	0.268	0.241	0.253	0.257	0.307	0.308	0.324	0.325	0.329	0.336	0.39	0.439	0.421	0.454	0.43	0.43	0.422	0.497	0.466	0.5	0.473	0.492
350	0.05	0.059	0.053	0.058	0.052	0.05	0.134	0.131	0.133	0.125	0.119	0.142	0.187	0.183	0.198	0.197	0.201	0.195	0.235	0.21	0.275	0.24	0.259	0.261	0.314	0.312	0.331	0.329	0.335	0.342	0.396	0.447	0.429	0.459	0.437	0.436	0.429	0.506	0.474	0.506	0.478	0.495
355	0.057	0.064	0.057	0.063	0.056	0.054	0.142	0.137	0.14	0.134	0.126	0.146	0.198	0.19	0.203	0.206	0.208	0.2	0.241	0.217	0.285	0.25	0.265	0.271	0.321	0.32	0.34	0.337	0.344	0.352	0.404	0.456	0.436	0.473	0.445	0.445	0.438	0.519	0.487	0.514	0.492	0.505
360	0.058	0.066	0.059	0.065	0.07	0.058	0.145	0.142	0.145	0.138	0.13	0.152	0.197	0.214	0.208	0.209	0.21	0.203	0.246	0.22	0.292	0.254	0.271	0.277	0.327	0.327	0.346	0.343	0.352	0.358	0.412	0.459	0.438	0.479	0.45	0.453	0.448	0.524	0.493	0.523	0.499	0.517
365	0.061	0.066	0.063	0.07	0.064	0.06	0.154	0.145	0.152	0.141	0.138	0.159	0.199	0.197	0.211	0.213	0.214	0.207	0.252	0.228	0.295	0.259	0.278	0.282	0.332	0.331	0.351	0.348	0.357	0.363	0.421	0.468	0.45	0.482	0.457	0.458	0.457	0.533	0.497	0.533	0.51	0.527
370	0.06	0.07	0.064	0.07	0.065	0.061	0.155	0.149	0.155	0.145	0.141	0.162	0.201	0.199	0.214	0.218	0.213	0.206	0.255	0.23	0.302	0.261	0.283	0.285	0.335	0.337	0.356	0.352	0.361	0.366	0.424	0.464	0.453	0.488	0.459	0.46	0.462	0.541	0.509	0.539	0.512	0.534
375	0.065	0.072	0.068	0.073	0.066	0.065	0.161	0.155	0.16	0.148	0.144	0.165	0.205	0.202	0.218	0.217	0.219	0.212	0.26	0.235	0.307	0.27	0.288	0.292	0.34	0.345	0.359	0.36	0.369	0.374	0.432	0.474	0.46	0.495	0.468	0.466	0.471	0.542	0.516	0.549	0.522	0.538
380	0.066	0.075	0.07	0.073	0.069	0.068	0.163	0.16	0.162	0.154	0.15	0.169	0.208	0.205	0.218	0.221	0.223	0.214	0.268	0.238	0.312	0.275	0.293	0.296	0.346	0.35	0.365	0.365	0.371	0.38	0.437	0.477	0.466	0.498	0.473	0.474	0.478	0.55	0.527	0.555	0.529	0.548
385	0.071	0.077	0.07	0.077	0.072	0.068	0.166	0.164	0.164	0.156	0.152	0.173	0.21	0.21	0.223	0.224	0.225	0.216	0.27	0.243	0.318	0.279	0.297	0.301	0.353	0.354	0.369	0.37	0.376	0.384	0.445	0.485	0.472	0.505	0.476	0.479	0.485	0.559	0.532	0.559	0.535	0.554
390	0.073	0.082	0.076	0.082	0.075	0.073	0.171	0.167	0.171	0.163	0.159	0.178	0.213	0.214	0.228	0.233	0.23	0.222	0.278	0.253	0.327	0.287	0.304	0.309	0.36	0.36	0.38	0.377	0.385	0.393	0.453	0.495	0.478	0.51	0.484	0.485	0.495	0.569	0.546	0.57	0.545	0.564
395	0.073	0.084	0.078	0.084	0.078	0.076	0.175	0.17	0.174	0.164	0.162	0.182	0.218	0.214	0.23	0.233	0.234	0.226	0.281	0.254	0.33	0.291	0.31	0.313	0.363	0.363	0.381	0.383	0.389	0.398	0.46	0.497	0.482	0.513	0.49	0.492	0.506	0.577	0.55	0.573	0.551	0.572
400	0.078	0.088	0.081	0.086	0.08	0.079	0.179	0.175	0.178	0.172	0.168	0.187	0.221	0.219	0.233	0.239	0.237	0.229	0.285	0.26	0.335	0.295	0.313	0.322	0.368	0.368	0.391	0.387	0.395	0.402	0.469	0.504	0.49	0.521	0.496	0.5	0.512	0.588	0.562	0.583	0.562	0.577
405	0.081	0.092	0.084	0.091	0.086	0.083	0.184	0.176	0.184	0.173	0.173	0.191	0.226	0.226	0.238	0.24	0.242	0.234	0.291	0.265	0.342	0.3	0.32	0.324	0.374	0.378	0.396	0.392	0.401	0.41	0.482	0.511	0.499	0.523	0.505	0.506	0.529	0.6	0.567	0.592	0.573	0.59
410	0.083	0.093	0.087	0.092	0.086	0.085	0.186	0.183	0.186	0.177	0.177	0.197	0.228	0.227	0.243	0.246	0.246	0.238	0.298	0.271	0.346	0.307	0.325	0.334	0.379	0.379	0.401	0.397	0.406	0.414	0.488	0.516	0.501	0.524	0.508	0.513	0.543	0.609	0.575	0.599	0.581	0.598
415	0.087	0.095	0.088	0.095	0.089	0.086	0.19	0.186	0.19	0.178	0.181	0.199	0.229	0.226	0.245	0.247	0.249	0.243	0.304	0.275	0.354	0.31	0.33	0.335	0.385	0.384	0.402	0.4	0.412	0.416	0.488	0.521	0.506	0.529	0.511	0.514	0.551	0.613	0.581	0.61	0.59	0.605
420	0.089	0.098	0.093	0.1	0.092	0.091	0.194	0.19	0.196	0.184	0.183	0.206	0.236	0.236	0.249	0.255	0.253	0.246	0.309	0.279	0.356	0.316	0.337	0.342	0.39	0.388	0.41	0.406	0.415	0.424	0.501	0.53	0.51	0.531	0.517	0.522	0.559	0.626	0.594	0.619	0.605	0.613
425	0.094	0.105	0.1	0.104	0.098	0.094	0.201	0.201	0.203	0.191	0.192	0.21	0.243	0.245	0.258	0.261	0.263	0.251	0.319	0.284	0.366	0.321	0.345	0.35	0.394	0.398	0.415	0.412	0.426	0.433	0.505	0.537	0.511	0.54	0.527	0.529	0.569	0.635	0.603	0.634	0.614	0.62
430	0.097	0.108	0.099	0.108	0.099	0.097	0.204	0.201	0.206	0.196	0.196	0.214	0.246	0.239	0.258	0.268	0.264	0.257	0.317	0.283	0.368	0.326	0.349	0.355	0.397	0.4	0.419	0.416	0.427	0.436	0.514	0.542	0.516	0.547	0.526	0.531	0.569	0.637	0.613	0.643	0.62	0.624
435	0.099	0.108	0.102	0.11	0.103	0.1	0.209	0.207	0.211	0.201	0.199	0.22	0.248	0.239	0.264	0.268	0.269	0.258	0.325	0.285	0.374	0.327	0.353	0.361	0.405	0.405	0.425	0.421	0.436	0.444	0.516	0.541	0.517	0.551	0.532	0.534	0.572	0.647	0.615	0.651	0.628	0.63
440	0.103	0.115	0.106	0.113	0.106	0.103	0.215	0.213	0.217	0.204	0.205	0.223	0.252	0.251	0.267	0.277	0.272	0.266	0.33	0.288	0.377	0.333	0.358	0.364	0.41	0.41	0.43	0.426	0.44	0.448	0.517	0.549	0.525	0.558	0.534	0.541	0.576	0.656	0.623	0.66	0.634	0.639
445	0.104	0.117	0.112	0.118	0.112	0.108	0.218	0.216	0.22	0.21	0.211	0.233	0.259	0.261	0.274	0.279	0.278	0.27	0.331	0.291	0.379	0.339	0.362	0.371	0.417	0.414	0.435	0.432	0.444	0.456	0.522	0.562	0.532	0.565	0.541	0.547	0.586	0.671	0.639	0.668	0.646	0.64
450	0.111	0.123	0.115	0.123	0.116	0.111	0.227	0.225	0.228	0.214	0.217	0.238	0.265	0.27	0.282	0.287	0.286	0.275	0.333	0.293	0.383	0.344	0.367	0.376	0.421	0.422	0.442	0.438	0.45	0.464	0.528	0.571	0.541	0.573	0.548	0.555	0.592	0.677	0.644	0.676	0.653	0.65
455	0.114	0.126	0.119	0.125	0.121	0.115	0.228	0.227	0.23	0.22	0.22	0.243	0.269	0.269	0.283	0.292	0.289	0.278	0.339	0.295	0.384	0.346	0.368	0.377	0.426	0.424	0.445	0.442	0.454	0.468	0.529	0.572	0.548	0.58	0.554	0.559	0.601	0.686	0.656	0.679	0.66	0.656
460	0.117	0.131	0.12	0.127	0.123	0.119	0.234	0.231	0.234	0.223	0.224	0.247	0.273	0.271	0.286	0.293	0.291	0.282	0.339	0.296	0.386	0.35	0.371	0.378	0.432	0.429	0.449	0.449	0.459	0.476	0.537	0.572	0.553	0.586	0.556	0.563	0.611	0.692	0.661	0.684	0.666	0.658
465	0.121	0.135	0.126	0.133	0.127	0.123	0.24	0.242	0.241	0.238	0.231	0.25	0.278	0.276	0.293	0.303	0.296	0.29	0.343	0.299	0.39	0.351	0.379	0.382	0.438	0.435	0.457	0.455	0.463	0.484	0.546	0.58	0.562	0.598	0.568	0.573	0.624	0.702	0.672	0.69	0.677	0.668
470	0.126	0.137	0.128	0.136	0.132	0.128	0.243	0.244	0.25	0.233	0.235	0.256	0.283	0.277	0.298	0.304	0.301	0.29	0.346	0.299	0.395	0.36	0.377	0.385	0.444	0.441	0.462	0.462	0.472	0.486	0.555	0.586	0.576	0.597	0.572	0.579	0.631	0.709	0.682	0.696	0.68	0.668
475	0.128	0.142	0.133	0.14	0.133	0.129	0.248	0.249	0.249	0.236	0.238	0.258	0.285	0.281	0.299	0.308	0.307	0.295	0.347	0.302	0.395	0.361	0.38	0.386	0.448	0.444	0.465	0.467	0.473	0.488	0.563	0.587	0.573	0.604	0.579	0.586	0.642	0.719	0.685	0.699	0.683	0.674
480	0.133	0.147	0.135	0.147	0.139	0.133	0.254	0.252	0.256	0.241	0.244	0.265	0.29	0.294	0.307	0.315	0.311	0.301	0.352	0.301	0.397	0.368	0.383	0.39	0.454	0.452	0.47	0.473	0.48	0.493	0.564	0.591	0.584	0.609	0.588	0.587	0.653	0.724	0.694	0.703	0.694	0.682
485	0.137	0.152	0.143	0.15	0.144	0.139	0.26	0.258	0.26	0.248	0.249	0.27	0.295	0.298	0.312	0.319	0.315	0.307	0.357	0.306	0.407	0.372	0.386	0.393	0.463	0.459	0.474	0.481	0.484	0.5	0.567	0.594	0.592	0.617	0.592	0.594	0.66	0.732	0.701	0.711	0.699	0.682
490	0.142	0.155	0.146	0.154	0.15	0.143	0.266	0.263	0.266	0.253	0.257	0.274	0.3	0.305	0.313	0.327	0.322	0.316	0.365	0.309	0.411	0.373	0.392	0.394	0.47	0.465	0.481	0.485	0.493	0.51	0.573	0.604	0.6	0.625	0.598	0.602	0.668	0.738	0.707	0.715	0.701	0.69
495	0.146	0.159	0.15	0.156	0.151	0.147	0.271	0.27	0.27	0.258	0.26	0.277	0.304	0.306	0.318	0.331	0.326	0.318	0.367	0.31	0.417	0.375	0.393	0.397	0.473	0.468	0.487	0.487	0.494	0.514	0.577	0.611	0.606	0.626	0.602	0.605	0.676	0.742	0.709	0.722	0.706	0.697
500	0.149	0.163	0.153	0.162	0.154	0.152	0.274	0.273	0.275	0.261	0.265	0.285	0.31	0.313	0.325	0.338	0.329	0.322	0.369	0.314	0.421	0.38	0.397	0.4	0.477	0.473	0.491	0.494	0.501	0.521	0.581	0.619	0.608	0.633	0.607	0.608	0.686	0.751	0.72	0.727	0.714	0.705
505	0.152	0.166	0.159	0.166	0.164	0.155	0.278	0.276	0.28	0.265	0.27	0.288	0.312	0.315	0.327	0.343	0.335	0.327	0.373	0.316	0.423	0.38	0.4	0.406	0.485	0.481	0.499	0.502	0.508	0.526	0.59	0.627	0.617	0.634	0.614	0.609	0.689	0.754	0.72	0.735	0.725	0.711
510	0.155	0.17	0.161	0.168	0.163	0.158	0.281	0.28	0.283	0.268	0.275	0.29	0.315	0.319	0.332	0.345	0.339	0.332	0.374	0.315	0.425	0.382	0.402	0.413	0.488	0.481	0.5	0.502	0.51	0.53	0.591	0.636	0.622	0.636	0.617	0.616	0.696	0.758	0.725	0.732	0.731	0.716
515	0.159	0.174	0.164	0.173	0.167	0.162	0.286	0.285	0.288	0.273	0.281	0.296	0.323	0.321	0.336	0.352	0.346	0.339	0.38	0.321	0.432	0.386	0.41	0.415	0.5	0.492	0.511	0.512	0.521	0.538	0.593	0.64	0.627	0.637	0.624	0.62	0.702	0.768	0.735	0.748	0.738	0.723
520	0.165	0.178	0.17	0.179	0.171	0.167	0.293	0.29	0.293	0.276	0.283	0.301	0.329	0.33	0.34	0.355	0.351	0.345	0.384	0.322	0.434	0.391	0.414	0.418	0.506	0.491	0.516	0.518	0.526	0.542	0.601	0.644	0.63	0.644	0.629	0.625	0.709	0.772	0.739	0.748	0.748	0.731
525	0.168	0.184	0.172	0.183	0.175	0.168	0.297	0.293	0.298	0.283	0.29	0.306	0.332	0.329	0.347	0.361	0.357	0.346	0.39	0.323	0.435	0.392	0.419	0.42	0.512	0.5	0.519	0.525	0.531	0.547	0.607	0.649	0.636	0.641	0.63	0.628	0.711	0.775	0.745	0.753	0.75	0.737
530	0.17	0.188	0.176	0.186	0.179	0.172	0.301	0.297	0.302	0.284	0.292	0.31	0.337	0.333	0.347	0.365	0.359	0.351	0.39	0.326	0.437	0.394	0.421	0.425	0.52	0.51	0.525	0.53	0.535	0.55	0.609	0.654	0.639	0.645	0.635	0.632	0.717	0.78	0.749	0.76	0.756	0.736
535	0.174	0.191	0.18	0.189	0.184	0.175	0.302	0.302	0.306	0.289	0.296	0.314	0.339	0.338	0.355	0.367	0.362	0.356	0.393	0.326	0.438	0.397	0.428	0.43	0.522	0.515	0.53	0.535	0.542	0.551	0.616	0.657	0.643	0.651	0.641	0.638	0.722	0.782	0.754	0.764	0.76	0.74
540	0.178	0.195	0.182	0.193	0.183	0.18	0.312	0.307	0.31	0.292	0.302	0.321	0.344	0.344	0.359	0.377	0.368	0.358	0.398	0.328	0.441	0.4	0.434	0.432	0.529	0.52	0.535	0.541	0.548	0.555	0.619	0.668	0.651	0.652	0.643	0.64	0.729	0.787	0.761	0.768	0.767	0.75
545	0.182	0.198	0.188	0.196	0.188	0.183	0.315	0.31	0.314	0.297	0.304	0.326	0.348	0.348	0.361	0.377	0.371	0.364	0.406	0.33	0.439	0.402	0.441	0.435	0.533	0.524	0.543	0.547	0.551	0.562	0.625	0.671	0.654	0.659	0.645	0.648	0.735	0.79	0.763	0.775	0.773	0.755
550	0.19	0.205	0.193	0.203	0.194	0.189	0.319	0.318	0.325	0.312	0.312	0.33	0.353	0.355	0.372	0.382	0.38	0.368	0.412	0.335	0.445	0.405	0.444	0.441	0.538	0.532	0.55	0.558	0.561	0.564	0.631	0.676	0.657	0.666	0.656	0.654	0.741	0.796	0.774	0.784	0.78	0.759
555	0.191	0.208	0.196	0.208	0.198	0.191	0.324	0.319	0.327	0.306	0.316	0.333	0.357	0.36	0.372	0.387	0.383	0.372	0.41	0.335	0.444	0.405	0.446	0.441	0.541	0.54	0.555	0.567	0.565	0.567	0.639	0.68	0.661	0.669	0.657	0.653	0.742	0.799	0.776	0.787	0.781	0.766
560	0.195	0.211	0.2	0.21	0.2	0.195	0.331	0.323	0.332	0.313	0.322	0.34	0.362	0.363	0.375	0.392	0.386	0.377	0.415	0.34	0.445	0.408	0.446	0.446	0.546	0.544	0.561	0.572	0.568	0.567	0.641	0.679	0.665	0.672	0.661	0.657	0.747	0.804	0.777	0.792	0.789	0.772
565	0.2	0.216	0.204	0.213	0.207	0.2	0.335	0.329	0.336	0.314	0.327	0.347	0.37	0.372	0.381	0.397	0.391	0.386	0.425	0.344	0.448	0.413	0.452	0.449	0.553	0.548	0.567	0.58	0.575	0.577	0.652	0.687	0.667	0.677	0.667	0.659	0.755	0.805	0.786	0.798	0.795	0.776
570	0.202	0.219	0.205	0.216	0.208	0.202	0.34	0.333	0.337	0.33	0.332	0.348	0.371	0.374	0.383	0.401	0.395	0.387	0.427	0.345	0.448	0.412	0.453	0.452	0.556	0.547	0.573	0.58	0.576	0.577	0.652	0.689	0.673	0.677	0.672	0.663	0.752	0.806	0.788	0.801	0.799	0.78
575	0.206	0.225	0.213	0.22	0.216	0.209	0.345	0.338	0.347	0.326	0.338	0.357	0.378	0.38	0.389	0.406	0.395	0.393	0.429	0.351	0.451	0.42	0.459	0.457	0.564	0.556	0.583	0.584	0.576	0.585	0.658	0.698	0.681	0.685	0.679	0.673	0.76	0.813	0.793	0.812	0.807	0.786
580	0.208	0.223	0.213	0.222	0.217	0.21	0.346	0.342	0.347	0.338	0.335	0.359	0.377	0.38	0.389	0.407	0.402	0.395	0.432	0.35	0.452	0.42	0.458	0.456	0.559	0.557	0.586	0.584	0.577	0.581	0.661	0.695	0.678	0.687	0.675	0.671	0.76	0.813	0.796	0.813	0.808	0.787
585	0.214	0.231	0.218	0.228	0.22	0.215	0.355	0.349	0.354	0.335	0.344	0.365	0.384	0.388	0.397	0.412	0.406	0.401	0.436	0.356	0.458	0.424	0.461	0.46	0.562	0.564	0.592	0.59	0.581	0.585	0.666	0.699	0.681	0.692	0.684	0.678	0.758	0.821	0.801	0.816	0.815	0.791
590	0.214	0.232	0.219	0.231	0.222	0.216	0.358	0.353	0.359	0.352	0.35	0.368	0.386	0.391	0.397	0.415	0.409	0.406	0.439	0.361	0.458	0.427	0.463	0.461	0.562	0.568	0.6	0.599	0.583	0.59	0.671	0.7	0.685	0.696	0.688	0.683	0.763	0.823	0.807	0.818	0.825	0.79
595	0.219	0.236	0.224	0.236	0.227	0.221	0.362	0.36	0.363	0.344	0.353	0.373	0.393	0.397	0.405	0.419	0.414	0.411	0.443	0.363	0.463	0.43	0.466	0.469	0.568	0.575	0.606	0.601	0.59	0.591	0.674	0.707	0.689	0.697	0.691	0.689	0.764	0.826	0.814	0.825	0.827	0.795
600	0.221	0.24	0.228	0.236	0.23	0.225	0.366	0.36	0.368	0.378	0.358	0.379	0.394	0.4	0.408	0.424	0.413	0.41	0.445	0.364	0.465	0.433	0.468	0.468	0.575	0.574	0.607	0.608	0.59	0.595	0.677	0.708	0.693	0.705	0.694	0.689	0.769	0.83	0.813	0.828	0.825	0.797
605	0.223	0.242	0.229	0.239	0.233	0.224	0.37	0.367	0.369	0.353	0.363	0.38	0.4	0.402	0.416	0.425	0.421	0.412	0.449	0.365	0.466	0.433	0.47	0.468	0.579	0.577	0.611	0.608	0.595	0.594	0.679	0.71	0.69	0.704	0.697	0.686	0.769	0.832	0.813	0.827	0.828	0.801
610	0.227	0.248	0.233	0.243	0.237	0.229	0.375	0.369	0.374	0.362	0.364	0.387	0.405	0.407	0.416	0.43	0.425	0.416	0.449	0.371	0.47	0.435	0.473	0.47	0.584	0.581	0.617	0.611	0.597	0.603	0.682	0.714	0.698	0.712	0.7	0.697	0.777	0.833	0.816	0.828	0.831	0.805
615	0.232	0.25	0.237	0.245	0.238	0.232	0.377	0.373	0.376	0.362	0.368	0.391	0.409	0.411	0.419	0.434	0.427	0.418	0.455	0.375	0.473	0.437	0.475	0.473	0.592	0.588	0.62	0.612	0.604	0.604	0.686	0.718	0.699	0.719	0.705	0.697	0.782	0.833	0.821	0.834	0.833	0.808
620	0.233	0.255	0.237	0.249	0.242	0.235	0.382	0.381	0.38	0.364	0.374	0.397	0.414	0.415	0.425	0.437	0.43	0.422	0.457	0.377	0.473	0.446	0.477	0.478	0.593	0.585	0.623	0.618	0.602	0.606	0.692	0.72	0.703	0.73	0.71	0.704	0.783	0.835	0.822	0.835	0.836	0.813
625	0.237	0.257	0.243	0.254	0.244	0.237	0.386	0.38	0.384	0.366	0.377	0.4	0.419	0.415	0.427	0.44	0.434	0.424	0.459	0.383	0.475	0.445	0.478	0.477	0.597	0.592	0.627	0.62	0.605	0.61	0.693	0.723	0.707	0.718	0.709	0.706	0.787	0.837	0.821	0.836	0.844	0.817
630	0.239	0.26	0.244	0.252	0.244	0.241	0.388	0.383	0.387	0.367	0.383	0.403	0.42	0.418	0.43	0.445	0.436	0.431	0.458	0.386	0.478	0.447	0.483	0.481	0.599	0.59	0.625	0.618	0.606	0.611	0.694	0.723	0.713	0.717	0.714	0.708	0.794	0.842	0.83	0.837	0.842	0.824
635	0.245	0.265	0.247	0.257	0.253	0.246	0.393	0.391	0.394	0.385	0.384	0.408	0.426	0.422	0.434	0.45	0.442	0.435	0.465	0.387	0.483	0.451	0.483	0.487	0.601	0.592	0.629	0.627	0.612	0.615	0.698	0.728	0.713	0.737	0.715	0.712	0.797	0.844	0.832	0.843	0.85	0.823
640	0.247	0.267	0.251	0.26	0.254	0.248	0.399	0.398	0.399	0.381	0.388	0.416	0.429	0.427	0.441	0.453	0.447	0.436	0.47	0.393	0.485	0.454	0.489	0.488	0.607	0.591	0.634	0.622	0.606	0.618	0.702	0.731	0.716	0.728	0.72	0.714	0.802	0.846	0.836	0.845	0.853	0.834
645	0.25	0.273	0.253	0.264	0.254	0.251	0.404	0.401	0.402	0.385	0.392	0.418	0.435	0.427	0.444	0.456	0.45	0.44	0.47	0.393	0.49	0.458	0.487	0.491	0.608	0.593	0.635	0.627	0.608	0.621	0.704	0.731	0.716	0.731	0.719	0.713	0.803	0.845	0.835	0.847	0.86	0.837
650	0.251	0.274	0.256	0.264	0.256	0.252	0.408	0.405	0.402	0.387	0.394	0.423	0.436	0.43	0.449	0.46	0.454	0.445	0.473	0.398	0.492	0.462	0.491	0.492	0.609	0.591	0.64	0.629	0.607	0.623	0.704	0.734	0.719	0.735	0.725	0.715	0.807	0.848	0.837	0.849	0.86	0.842
655	0.255	0.277	0.257	0.269	0.259	0.255	0.411	0.404	0.408	0.406	0.398	0.425	0.441	0.435	0.45	0.461	0.459	0.447	0.476	0.402	0.494	0.464	0.497	0.497	0.613	0.592	0.64	0.634	0.607	0.627	0.714	0.737	0.721	0.762	0.725	0.723	0.809	0.854	0.849	0.858	0.866	0.844
660	0.259	0.281	0.262	0.273	0.264	0.259	0.419	0.409	0.412	0.396	0.403	0.43	0.448	0.445	0.458	0.472	0.464	0.456	0.476	0.407	0.5	0.468	0.499	0.5	0.62	0.594	0.646	0.635	0.61	0.627	0.715	0.74	0.727	0.735	0.727	0.725	0.815	0.861	0.852	0.86	0.871	0.853
665	0.263	0.286	0.265	0.278	0.267	0.263	0.422	0.412	0.418	0.403	0.41	0.434	0.455	0.446	0.462	0.477	0.468	0.461	0.481	0.411	0.505	0.471	0.505	0.504	0.619	0.592	0.646	0.642	0.611	0.635	0.718	0.746	0.729	0.738	0.731	0.728	0.819	0.868	0.855	0.866	0.875	0.853
670	0.262	0.29	0.266	0.279	0.271	0.263	0.426	0.414	0.42	0.405	0.412	0.439	0.456	0.451	0.466	0.483	0.469	0.465	0.483	0.41	0.51	0.477	0.506	0.505	0.621	0.591	0.651	0.645	0.613	0.633	0.718	0.746	0.733	0.741	0.732	0.73	0.824	0.868	0.858	0.864	0.88	0.854
675	0.265	0.292	0.269	0.28	0.272	0.265	0.429	0.419	0.424	0.407	0.415	0.443	0.461	0.455	0.474	0.486	0.475	0.471	0.488	0.413	0.511	0.477	0.51	0.507	0.621	0.593	0.655	0.644	0.609	0.633	0.723	0.747	0.735	0.748	0.735	0.732	0.83	0.873	0.864	0.873	0.882	0.864
680	0.268	0.295	0.275	0.284	0.276	0.268	0.433	0.42	0.429	0.415	0.422	0.451	0.467	0.463	0.478	0.492	0.479	0.473	0.492	0.416	0.517	0.483	0.512	0.516	0.626	0.593	0.658	0.648	0.61	0.636	0.729	0.75	0.738	0.746	0.739	0.74	0.834	0.88	0.866	0.878	0.886	0.868
685	0.269	0.297	0.274	0.285	0.278	0.269	0.438	0.427	0.43	0.416	0.423	0.452	0.47	0.456	0.48	0.496	0.482	0.477	0.496	0.417	0.516	0.482	0.514	0.516	0.629	0.595	0.658	0.654	0.614	0.635	0.729	0.755	0.739	0.748	0.74	0.742	0.84	0.883	0.871	0.883	0.892	0.874
690	0.271	0.296	0.276	0.284	0.276	0.273	0.439	0.428	0.435	0.43	0.428	0.455	0.473	0.473	0.482	0.502	0.488	0.482	0.494	0.421	0.522	0.488	0.515	0.52	0.63	0.593	0.657	0.657	0.615	0.632	0.73	0.756	0.743	0.752	0.745	0.744	0.837	0.886	0.873	0.884	0.892	0.879
695	0.275	0.301	0.278	0.289	0.281	0.276	0.445	0.434	0.44	0.425	0.433	0.46	0.479	0.439	0.487	0.506	0.494	0.485	0.502	0.427	0.527	0.491	0.522	0.522	0.63	0.595	0.667	0.657	0.616	0.636	0.735	0.757	0.744	0.753	0.745	0.749	0.845	0.896	0.877	0.891	0.9	0.885
700	0.276	0.305	0.281	0.291	0.285	0.276	0.453	0.438	0.445	0.428	0.438	0.465	0.485	0.482	0.492	0.512	0.497	0.49	0.505	0.427	0.529	0.491	0.526	0.527	0.63	0.597	0.67	0.658	0.62	0.637	0.736	0.758	0.748	0.757	0.749	0.75	0.849	0.898	0.884	0.894	0.902	0.888
705	0.276	0.307	0.283	0.29	0.284	0.28	0.454	0.441	0.448	0.431	0.443	0.468	0.489	0.488	0.495	0.515	0.501	0.492	0.508	0.431	0.531	0.496	0.529	0.532	0.631	0.601	0.665	0.657	0.619	0.638	0.74	0.762	0.751	0.758	0.751	0.752	0.851	0.906	0.884	0.899	0.908	0.895
710	0.281	0.309	0.288	0.295	0.29	0.283	0.458	0.443	0.451	0.435	0.45	0.474	0.493	0.491	0.502	0.516	0.506	0.5	0.51	0.434	0.537	0.503	0.532	0.534	0.631	0.6	0.668	0.659	0.622	0.639	0.742	0.765	0.75	0.796	0.752	0.755	0.858	0.907	0.89	0.906	0.918	0.897
715	0.283	0.315	0.288	0.295	0.288	0.279	0.462	0.445	0.457	0.435	0.447	0.478	0.496	0.49	0.505	0.516	0.507	0.503	0.514	0.435	0.537	0.503	0.534	0.532	0.633	0.601	0.669	0.655	0.618	0.635	0.743	0.766	0.755	0.76	0.752	0.758	0.857	0.913	0.892	0.908	0.919	0.904
720	0.283	0.314	0.291	0.297	0.291	0.284	0.468	0.448	0.46	0.44	0.45	0.482	0.502	0.493	0.511	0.52	0.512	0.503	0.514	0.436	0.541	0.509	0.537	0.537	0.63	0.603	0.676	0.662	0.624	0.637	0.745	0.768	0.756	0.764	0.758	0.759	0.859	0.914	0.895	0.915	0.925	0.91
725	0.288	0.317	0.294	0.3	0.296	0.288	0.473	0.452	0.466	0.443	0.458	0.485	0.506	0.495	0.514	0.524	0.516	0.511	0.518	0.441	0.547	0.513	0.542	0.545	0.63	0.605	0.676	0.661	0.623	0.641	0.75	0.772	0.761	0.767	0.76	0.763	0.861	0.921	0.903	0.916	0.933	0.911
730	0.282	0.315	0.293	0.299	0.293	0.286	0.473	0.452	0.464	0.444	0.458	0.486	0.51	0.497	0.514	0.524	0.517	0.509	0.52	0.441	0.549	0.514	0.544	0.541	0.631	0.598	0.673	0.657	0.622	0.641	0.75	0.773	0.759	0.765	0.758	0.765	0.867	0.919	0.904	0.921	0.931	0.912
735	0.288	0.319	0.297	0.307	0.301	0.292	0.476	0.464	0.473	0.488	0.464	0.491	0.518	0.493	0.523	0.529	0.524	0.517	0.527	0.446	0.551	0.52	0.551	0.549	0.633	0.607	0.682	0.662	0.63	0.642	0.754	0.775	0.769	0.777	0.768	0.773	0.872	0.925	0.912	0.929	0.939	0.916
740	0.286	0.319	0.298	0.305	0.299	0.291	0.482	0.462	0.477	0.448	0.467	0.494	0.523	0.505	0.527	0.531	0.526	0.516	0.526	0.449	0.555	0.522	0.547	0.552	0.633	0.609	0.676	0.661	0.626	0.638	0.761	0.778	0.77	0.777	0.77	0.772	0.874	0.927	0.914	0.93	0.945	0.925
745	0.29	0.321	0.299	0.31	0.3	0.295	0.485	0.461	0.479	0.456	0.473	0.497	0.526	0.504	0.531	0.532	0.529	0.521	0.533	0.45	0.555	0.522	0.553	0.551	0.631	0.607	0.677	0.661	0.63	0.643	0.761	0.783	0.77	0.78	0.771	0.777	0.877	0.93	0.917	0.937	0.949	0.93
750	0.293	0.327	0.303	0.316	0.303	0.297	0.49	0.465	0.481	0.454	0.475	0.502	0.527	0.513	0.532	0.535	0.533	0.523	0.536	0.453	0.561	0.528	0.558	0.56	0.633	0.611	0.68	0.663	0.631	0.641	0.766	0.785	0.777	0.788	0.775	0.781	0.881	0.941	0.924	0.943	0.949	0.937
755	0.292	0.324	0.304	0.312	0.305	0.296	0.492	0.467	0.482	0.467	0.471	0.5	0.52	0.501	0.531	0.534	0.533	0.524	0.537	0.458	0.561	0.529	0.558	0.558	0.627	0.608	0.679	0.662	0.63	0.639	0.767	0.79	0.779	0.783	0.779	0.785	0.884	0.934	0.92	0.942	0.951	0.932
760	0.293	0.324	0.303	0.311	0.308	0.301	0.497	0.468	0.485	0.454	0.478	0.503	0.521	0.513	0.536	0.537	0.535	0.524	0.539	0.453	0.559	0.531	0.56	0.56	0.631	0.608	0.677	0.662	0.631	0.639	0.77	0.792	0.781	0.789	0.784	0.785	0.886	0.936	0.928	0.943	0.96	0.94
765	0.29	0.329	0.306	0.316	0.309	0.302	0.498	0.47	0.485	0.459	0.478	0.506	0.525	0.512	0.537	0.537	0.54	0.526	0.543	0.462	0.563	0.534	0.564	0.571	0.631	0.609	0.678	0.662	0.634	0.644	0.776	0.798	0.78	0.79	0.783	0.789	0.889	0.94	0.933	0.95	0.96	0.949
770	0.293	0.333	0.305	0.317	0.31	0.305	0.5	0.475	0.486	0.501	0.481	0.509	0.524	0.521	0.539	0.536	0.542	0.532	0.545	0.465	0.568	0.536	0.568	0.569	0.633	0.613	0.68	0.664	0.637	0.645	0.779	0.796	0.783	0.795	0.79	0.796	0.895	0.941	0.935	0.952	0.968	0.948
775	0.294	0.332	0.307	0.315	0.31	0.307	0.501	0.474	0.487	0.46	0.483	0.514	0.526	0.559	0.54	0.541	0.542	0.53	0.546	0.466	0.571	0.541	0.569	0.57	0.635	0.615	0.679	0.662	0.639	0.647	0.781	0.804	0.787	0.803	0.789	0.8	0.898	0.945	0.942	0.956	0.971	0.954
780	0.297	0.334	0.307	0.32	0.314	0.307	0.501	0.481	0.491	0.489	0.485	0.514	0.526	0.519	0.542	0.54	0.542	0.531	0.546	0.466	0.572	0.541	0.571	0.571	0.631	0.614	0.676	0.663	0.636	0.645	0.781	0.801	0.791	0.802	0.791	0.8	0.899	0.949	0.946	0.961	0.974	0.955
785	0.292	0.331	0.307	0.321	0.313	0.309	0.506	0.475	0.491	0.464	0.483	0.511	0.525	0.521	0.544	0.54	0.542	0.533	0.549	0.466	0.571	0.539	0.572	0.572	0.633	0.615	0.679	0.658	0.636	0.647	0.78	0.806	0.791	0.806	0.797	0.803	0.903	0.948	0.948	0.963	0.98	0.96
790	0.296	0.333	0.312	0.319	0.317	0.311	0.505	0.474	0.492	0.501	0.488	0.517	0.527	0.518	0.546	0.543	0.546	0.54	0.552	0.471	0.576	0.547	0.574	0.577	0.635	0.614	0.679	0.66	0.64	0.645	0.785	0.81	0.796	0.814	0.802	0.811	0.911	0.96	0.952	0.967	0.982	0.965
795	0.298	0.337	0.314	0.322	0.321	0.315	0.506	0.479	0.499	0.466	0.49	0.52	0.533	0.528	0.55	0.546	0.547	0.539	0.556	0.474	0.58	0.549	0.578	0.58	0.635	0.618	0.68	0.663	0.64	0.65	0.79	0.814	0.795	0.818	0.807	0.812	0.909	0.962	0.958	0.968	0.987	0.974
800	0.3	0.339	0.316	0.327	0.322	0.316	0.506	0.483	0.499	0.472	0.492	0.521	0.534	0.526	0.55	0.547	0.553	0.538	0.557	0.479	0.581	0.55	0.582	0.582	0.638	0.618	0.677	0.663	0.643	0.649	0.792	0.816	0.799	0.824	0.81	0.815	0.919	0.965	0.962	0.968	0.991	0.973
805	0.302	0.338	0.319	0.326	0.323	0.318	0.504	0.478	0.499	0.471	0.493	0.521	0.532	0.485	0.555	0.548	0.553	0.542	0.557	0.48	0.582	0.55	0.585	0.58	0.636	0.617	0.679	0.662	0.642	0.651	0.794	0.825	0.797	0.824	0.808	0.824	0.914	0.967	0.963	0.973	0.991	0.974
810	0.306	0.343	0.322	0.332	0.326	0.322	0.51	0.483	0.503	0.47	0.497	0.524	0.539	0.535	0.555	0.548	0.555	0.543	0.564	0.48	0.586	0.554	0.585	0.586	0.638	0.622	0.683	0.668	0.645	0.651	0.797	0.825	0.803	0.827	0.818	0.825	0.92	0.97	0.965	0.98	0.998	0.98
815	0.307	0.342	0.321	0.331	0.328	0.323	0.51	0.481	0.497	0.486	0.496	0.524	0.542	0.649	0.553	0.552	0.557	0.547	0.559	0.48	0.586	0.554	0.585	0.585	0.641	0.618	0.678	0.662	0.648	0.653	0.8	0.826	0.802	0.824	0.815	0.825	0.922	0.97	0.971	0.978	0.996	0.982
820	0.307	0.345	0.328	0.333	0.327	0.323	0.509	0.483	0.503	0.474	0.494	0.528	0.542	0.609	0.555	0.55	0.554	0.548	0.566	0.483	0.588	0.558	0.585	0.585	0.639	0.62	0.685	0.664	0.648	0.655	0.806	0.827	0.807	0.832	0.819	0.833	0.927	0.977	0.975	0.992	1.005	0.991
825	0.309	0.341	0.326	0.335	0.331	0.322	0.513	0.485	0.503	0.475	0.496	0.527	0.541	0.518	0.557	0.553	0.561	0.55	0.565	0.487	0.591	0.558	0.587	0.586	0.642	0.622	0.684	0.666	0.649	0.655	0.802	0.831	0.813	0.836	0.826	0.838	0.929	0.979	0.974	0.99	1.009	0.988
830	0.308	0.347	0.333	0.339	0.332	0.328	0.513	0.486	0.505	0.479	0.498	0.529	0.544	0.526	0.563	0.556	0.559	0.55	0.568	0.489	0.592	0.562	0.589	0.587	0.643	0.624	0.681	0.665	0.65	0.662	0.814	0.839	0.814	0.837	0.829	0.839	0.932	0.983	0.981	0.996	1.009	0.994
835	0.311	0.344	0.331	0.339	0.332	0.326	0.506	0.486	0.508	0.49	0.497	0.531	0.542	0.53	0.559	0.555	0.558	0.548	0.565	0.489	0.593	0.558	0.591	0.587	0.637	0.624	0.683	0.668	0.656	0.661	0.81	0.839	0.815	0.834	0.829	0.838	0.931	0.986	0.978	0.996	1.012	0.991
840	0.313	0.347	0.335	0.343	0.332	0.329	0.514	0.492	0.508	0.477	0.498	0.533	0.548	0.505	0.56	0.559	0.565	0.555	0.568	0.491	0.593	0.563	0.592	0.589	0.642	0.625	0.685	0.672	0.653	0.663	0.818	0.839	0.816	0.84	0.834	0.841	0.933	0.988	0.981	0.999	1.014	0.992
845	0.309	0.347	0.336	0.345	0.332	0.33	0.511	0.487	0.51	0.512	0.504	0.532	0.549	0.527	0.561	0.555	0.562	0.554	0.569	0.491	0.596	0.562	0.594	0.588	0.64	0.625	0.684	0.67	0.653	0.664	0.817	0.843	0.82	0.843	0.835	0.846	0.937	0.989	0.983	1.002	1.011	1
850	0.311	0.349	0.336	0.344	0.336	0.333	0.513	0.487	0.511	0.486	0.5	0.536	0.552	0.526	0.566	0.562	0.567	0.559	0.569	0.494	0.598	0.563	0.595	0.588	0.64	0.63	0.686	0.67	0.655	0.669	0.821	0.849	0.821	0.85	0.84	0.846	0.944	0.994	0.988	1.006	1.016	1.001
855	0.312	0.349	0.337	0.345	0.335	0.333	0.514	0.491	0.511	0.52	0.502	0.536	0.55	0.514	0.565	0.559	0.568	0.556	0.567	0.496	0.6	0.562	0.592	0.587	0.641	0.629	0.686	0.668	0.656	0.667	0.82	0.849	0.825	0.85	0.84	0.847	0.942	0.996	0.988	1.009	1.016	1.002
860	0.313	0.35	0.341	0.347	0.339	0.332	0.519	0.489	0.513	0.49	0.504	0.539	0.555	0.544	0.57	0.564	0.568	0.557	0.571	0.502	0.6	0.565	0.598	0.591	0.644	0.634	0.689	0.672	0.658	0.675	0.823	0.855	0.831	0.852	0.841	0.849	0.946	0.999	0.996	1.009	1.026	1.004
865	0.311	0.349	0.336	0.347	0.337	0.33	0.515	0.493	0.51	0.486	0.503	0.538	0.554	0.533	0.566	0.565	0.57	0.559	0.571	0.498	0.597	0.567	0.594	0.588	0.645	0.634	0.688	0.672	0.658	0.678	0.828	0.853	0.828	0.852	0.843	0.851	0.95	1.002	0.994	1.009	1.022	1.005
870	0.316	0.351	0.342	0.347	0.341	0.334	0.517	0.491	0.513	0.512	0.503	0.54	0.556	0.542	0.57	0.566	0.578	0.561	0.571	0.502	0.599	0.568	0.599	0.594	0.647	0.638	0.689	0.674	0.662	0.681	0.83	0.858	0.833	0.855	0.846	0.857	0.947	1.007	0.992	1.01	1.024	1.01
875	0.314	0.351	0.341	0.349	0.338	0.332	0.521	0.497	0.511	0.493	0.505	0.538	0.557	0.518	0.574	0.566	0.574	0.562	0.571	0.502	0.599	0.568	0.595	0.59	0.647	0.644	0.691	0.675	0.658	0.679	0.831	0.859	0.836	0.859	0.851	0.856	0.946	1.006	0.998	1.011	1.026	1.01
880	0.317	0.353	0.344	0.348	0.343	0.333	0.522	0.497	0.515	0.517	0.503	0.542	0.559	0.547	0.574	0.567	0.573	0.56	0.573	0.506	0.6	0.566	0.598	0.591	0.65	0.643	0.691	0.678	0.66	0.681	0.829	0.859	0.836	0.858	0.851	0.859	0.953	1.007	1.003	1.015	1.026	1.014
885	0.315	0.352	0.341	0.35	0.342	0.334	0.521	0.497	0.516	0.49	0.505	0.543	0.559	0.653	0.57	0.57	0.575	0.561	0.573	0.505	0.6	0.568	0.598	0.59	0.651	0.647	0.693	0.678	0.664	0.68	0.832	0.861	0.838	0.862	0.852	0.859	0.954	1.008	1.001	1.015	1.03	1.016
890	0.314	0.35	0.34	0.347	0.34	0.334	0.52	0.493	0.511	0.492	0.503	0.539	0.56	0.552	0.572	0.57	0.572	0.56	0.571	0.505	0.601	0.568	0.596	0.593	0.656	0.642	0.693	0.676	0.665	0.681	0.832	0.861	0.835	0.864	0.853	0.859	0.954	1.008	1.005	1.016	1.03	1.018
895	0.315	0.354	0.344	0.351	0.343	0.337	0.523	0.502	0.515	0.487	0.507	0.543	0.562	0.559	0.578	0.573	0.578	0.563	0.575	0.509	0.601	0.571	0.603	0.594	0.655	0.647	0.693	0.678	0.671	0.685	0.834	0.869	0.84	0.87	0.853	0.863	0.959	1.013	1.01	1.02	1.03	1.015
900	0.315	0.352	0.342	0.35	0.342	0.34	0.521	0.486	0.517	0.5	0.504	0.543	0.559	0.552	0.573	0.571	0.576	0.566	0.574	0.508	0.601	0.567	0.601	0.59	0.655	0.647	0.692	0.679	0.672	0.685	0.837	0.87	0.839	0.869	0.855	0.864	0.952	1.018	1.006	1.018	1.029	1.018
905	0.317	0.354	0.346	0.351	0.344	0.339	0.524	0.502	0.519	0.491	0.507	0.543	0.567	0.562	0.58	0.571	0.577	0.568	0.574	0.511	0.602	0.569	0.6	0.594	0.658	0.646	0.69	0.682	0.669	0.688	0.833	0.869	0.844	0.871	0.857	0.866	0.957	1.016	1.013	1.022	1.034	1.017
910	0.316	0.355	0.344	0.353	0.344	0.338	0.523	0.498	0.514	0.489	0.504	0.545	0.566	0.555	0.577	0.573	0.578	0.565	0.576	0.516	0.602	0.571	0.601	0.593	0.66	0.642	0.69	0.683	0.671	0.688	0.839	0.873	0.841	0.871	0.859	0.865	0.959	1.014	1.016	1.019	1.038	1.015
915	0.317	0.357	0.346	0.355	0.348	0.341	0.527	0.504	0.521	0.495	0.505	0.549	0.567	0.568	0.581	0.577	0.581	0.568	0.578	0.518	0.605	0.571	0.601	0.591	0.67	0.647	0.688	0.683	0.674	0.691	0.838	0.876	0.851	0.873	0.864	0.871	0.963	1.017	1.014	1.023	1.04	1.018
920	0.315	0.355	0.345	0.352	0.345	0.341	0.521	0.498	0.519	0.512	0.506	0.544	0.566	0.56	0.58	0.576	0.579	0.567	0.576	0.515	0.602	0.571	0.6	0.594	0.663	0.646	0.69	0.686	0.677	0.687	0.84	0.874	0.844	0.877	0.87	0.873	0.96	1.021	1.011	1.023	1.036	1.022
925	0.318	0.354	0.345	0.353	0.346	0.34	0.522	0.497	0.516	0.496	0.516	0.545	0.566	0.557	0.581	0.576	0.577	0.565	0.577	0.516	0.603	0.569	0.602	0.593	0.668	0.646	0.688	0.684	0.676	0.691	0.838	0.874	0.849	0.873	0.868	0.876	0.962	1.018	1.013	1.025	1.039	1.023
930	0.317	0.358	0.347	0.353	0.344	0.341	0.526	0.498	0.52	0.496	0.506	0.546	0.568	0.564	0.578	0.574	0.581	0.564	0.577	0.517	0.602	0.569	0.599	0.594	0.665	0.648	0.693	0.687	0.679	0.694	0.842	0.876	0.846	0.874	0.865	0.874	0.959	1.018	1.016	1.02	1.035	1.023
935	0.319	0.352	0.347	0.357	0.35	0.34	0.525	0.497	0.519	0.489	0.509	0.546	0.571	0.561	0.583	0.576	0.58	0.568	0.58	0.518	0.603	0.573	0.604	0.594	0.67	0.647	0.696	0.69	0.678	0.694	0.845	0.875	0.851	0.88	0.868	0.877	0.963	1.025	1.017	1.028	1.044	1.024
940	0.319	0.353	0.348	0.353	0.348	0.343	0.525	0.495	0.516	0.497	0.507	0.547	0.57	0.561	0.583	0.579	0.577	0.57	0.58	0.516	0.605	0.574	0.6	0.598	0.667	0.651	0.694	0.69	0.681	0.697	0.846	0.876	0.847	0.888	0.87	0.882	0.961	1.023	1.017	1.028	1.043	1.023
945	0.317	0.357	0.348	0.353	0.346	0.343	0.524	0.501	0.521	0.501	0.507	0.547	0.567	0.556	0.581	0.578	0.581	0.57	0.584	0.523	0.606	0.568	0.601	0.594	0.672	0.651	0.701	0.695	0.682	0.698	0.844	0.879	0.85	0.883	0.872	0.88	0.962	1.027	1.017	1.029	1.049	1.028
950	0.316	0.354	0.346	0.354	0.349	0.339	0.523	0.496	0.515	0.511	0.501	0.545	0.568	0.573	0.576	0.573	0.579	0.566	0.58	0.523	0.609	0.569	0.601	0.592	0.672	0.652	0.699	0.693	0.682	0.7	0.842	0.876	0.847	0.885	0.869	0.879	0.957	1.023	1.014	1.031	1.043	1.024
955	0.317	0.353	0.346	0.353	0.35	0.343	0.523	0.496	0.512	0.502	0.501	0.544	0.57	0.565	0.579	0.574	0.577	0.568	0.584	0.523	0.61	0.571	0.6	0.589	0.674	0.656	0.701	0.692	0.684	0.697	0.848	0.877	0.852	0.886	0.867	0.88	0.956	1.023	1.013	1.024	1.036	1.022
960	0.317	0.35	0.347	0.353	0.35	0.338	0.52	0.493	0.516	0.5	0.503	0.542	0.567	0.566	0.578	0.573	0.578	0.562	0.587	0.522	0.607	0.576	0.6	0.587	0.672	0.648	0.706	0.697	0.681	0.704	0.845	0.874	0.855	0.886	0.874	0.882	0.962	1.024	1.015	1.028	1.043	1.029
965	0.316	0.355	0.348	0.356	0.353	0.338	0.524	0.494	0.518	0.493	0.503	0.543	0.568	0.563	0.579	0.575	0.58	0.565	0.586	0.526	0.61	0.579	0.599	0.593	0.673	0.654	0.706	0.697	0.692	0.701	0.845	0.879	0.851	0.885	0.871	0.88	0.961	1.023	1.02	1.028	1.039	1.027
970	0.32	0.355	0.35	0.358	0.353	0.344	0.527	0.492	0.516	0.494	0.506	0.543	0.571	0.565	0.581	0.576	0.58	0.567	0.591	0.526	0.615	0.58	0.6	0.593	0.675	0.66	0.712	0.699	0.688	0.705	0.85	0.878	0.854	0.887	0.875	0.885	0.963	1.029	1.021	1.027	1.046	1.03
975	0.319	0.352	0.348	0.356	0.355	0.343	0.526	0.492	0.514	0.494	0.504	0.541	0.569	0.561	0.576	0.575	0.579	0.564	0.591	0.526	0.609	0.577	0.596	0.591	0.674	0.658	0.708	0.701	0.683	0.705	0.847	0.881	0.856	0.891	0.878	0.884	0.962	1.027	1.019	1.032	1.042	1.03
980	0.318	0.353	0.35	0.358	0.356	0.344	0.521	0.491	0.516	0.493	0.506	0.542	0.568	0.565	0.58	0.572	0.578	0.565	0.588	0.527	0.608	0.582	0.596	0.593	0.677	0.657	0.714	0.699	0.687	0.708	0.851	0.881	0.857	0.891	0.875	0.882	0.963	1.027	1.019	1.031	1.042	1.028
985	0.317	0.353	0.347	0.358	0.353	0.343	0.523	0.492	0.513	0.504	0.502	0.543	0.569	0.555	0.581	0.573	0.577	0.564	0.586	0.526	0.609	0.577	0.592	0.594	0.675	0.662	0.713	0.702	0.694	0.707	0.85	0.881	0.855	0.892	0.877	0.889	0.96	1.029	1.019	1.032	1.047	1.028
990	0.317	0.355	0.348	0.354	0.354	0.342	0.523	0.497	0.512	0.491	0.501	0.541	0.567	0.562	0.582	0.574	0.578	0.562	0.584	0.529	0.608	0.581	0.599	0.593	0.677	0.663	0.71	0.7	0.692	0.708	0.853	0.883	0.857	0.9	0.876	0.893	0.966	1.031	1.021	1.033	1.049	1.03
995	0.32	0.354	0.346	0.355	0.355	0.339	0.52	0.493	0.512	0.488	0.499	0.539	0.566	0.555	0.578	0.573	0.577	0.563	0.58	0.53	0.607	0.574	0.596	0.591	0.679	0.662	0.715	0.702	0.693	0.705	0.847	0.88	0.861	0.893	0.881	0.884	0.962	1.03	1.021	1.033	1.043	1.028
1000	0.316	0.353	0.346	0.357	0.356	0.344	0.523	0.486	0.512	0.493	0.498	0.536	0.571	0.563	0.572	0.572	0.574	0.562	0.583	0.531	0.609	0.575	0.597	0.593	0.679	0.664	0.713	0.7	0.689	0.714	0.852	0.881	0.86	0.897	0.879	0.889	0.967	1.026	1.012	1.031	1.044	1.026
1005	0.317	0.353	0.349	0.357	0.344	0.342	0.522	0.498	0.51	0.488	0.498	0.538	0.568	0.567	0.577	0.575	0.575	0.564	0.581	0.528	0.605	0.577	0.601	0.592	0.68	0.663	0.715	0.704	0.693	0.719	0.856	0.881	0.864	0.897	0.883	0.889	0.965	1.037	1.015	1.036	1.048	1.031
1010	0.32	0.355	0.349	0.356	0.344	0.342	0.52	0.492	0.514	0.488	0.5	0.541	0.565	0.564	0.575	0.571	0.572	0.561	0.582	0.533	0.606	0.571	0.601	0.597	0.683	0.663	0.715	0.705	0.696	0.715	0.853	0.882	0.856	0.901	0.88	0.889	0.965	1.035	1.017	1.035	1.048	1.029
1015	0.314	0.35	0.348	0.355	0.344	0.341	0.518	0.501	0.507	0.494	0.498	0.536	0.564	0.559	0.574	0.57	0.573	0.559	0.573	0.53	0.604	0.576	0.596	0.595	0.682	0.664	0.715	0.705	0.693	0.712	0.853	0.88	0.861	0.897	0.881	0.887	0.962	1.03	1.013	1.035	1.046	1.029
1020	0.316	0.35	0.347	0.353	0.343	0.342	0.514	0.488	0.511	0.48	0.5	0.531	0.566	0.558	0.572	0.571	0.569	0.562	0.58	0.531	0.603	0.576	0.599	0.597	0.684	0.664	0.717	0.708	0.692	0.715	0.852	0.885	0.858	0.895	0.881	0.895	0.955	1.033	1.021	1.035	1.044	1.03
1025	0.317	0.35	0.345	0.358	0.356	0.341	0.516	0.486	0.512	0.524	0.496	0.534	0.569	0.561	0.573	0.573	0.571	0.56	0.579	0.53	0.605	0.579	0.599	0.598	0.682	0.668	0.721	0.706	0.698	0.719	0.857	0.881	0.856	0.897	0.886	0.894	0.967	1.03	1.018	1.037	1.046	1.03
1030	0.313	0.35	0.344	0.355	0.344	0.342	0.518	0.496	0.508	0.483	0.494	0.533	0.562	0.559	0.572	0.571	0.572	0.558	0.576	0.532	0.605	0.581	0.596	0.599	0.682	0.668	0.72	0.71	0.707	0.716	0.862	0.881	0.859	0.899	0.881	0.893	0.96	1.033	1.02	1.034	1.047	1.031
1035	0.317	0.354	0.345	0.354	0.343	0.341	0.519	0.49	0.51	0.496	0.49	0.53	0.568	0.558	0.572	0.57	0.573	0.558	0.577	0.535	0.605	0.584	0.599	0.603	0.684	0.671	0.72	0.713	0.701	0.725	0.854	0.884	0.861	0.921	0.883	0.897	0.963	1.031	1.02	1.038	1.049	1.03
1040	0.315	0.349	0.347	0.354	0.343	0.341	0.517	0.493	0.509	0.485	0.493	0.532	0.572	0.559	0.568	0.57	0.571	0.56	0.575	0.54	0.607	0.584	0.596	0.602	0.685	0.678	0.722	0.713	0.706	0.72	0.858	0.883	0.865	0.905	0.886	0.896	0.958	1.033	1.017	1.035	1.047	1.03
1045	0.317	0.345	0.343	0.352	0.343	0.34	0.514	0.489	0.505	0.482	0.491	0.529	0.568	0.556	0.568	0.574	0.567	0.556	0.577	0.535	0.606	0.58	0.599	0.602	0.687	0.679	0.722	0.715	0.701	0.724	0.861	0.885	0.865	0.91	0.89	0.893	0.962	1.027	1.024	1.039	1.042	1.033
1050	0.314	0.347	0.344	0.353	0.343	0.337	0.512	0.487	0.502	0.503	0.493	0.527	0.56	0.545	0.568	0.569	0.569	0.558	0.582	0.535	0.608	0.579	0.597	0.598	0.683	0.668	0.723	0.712	0.701	0.726	0.858	0.886	0.865	0.905	0.883	0.897	0.962	1.027	1.019	1.032	1.039	1.03
1055	0.312	0.348	0.346	0.354	0.339	0.341	0.519	0.481	0.502	0.479	0.493	0.529	0.565	0.553	0.568	0.569	0.569	0.556	0.585	0.536	0.608	0.578	0.6	0.603	0.685	0.673	0.721	0.717	0.702	0.728	0.858	0.886	0.868	0.901	0.885	0.895	0.961	1.033	1.017	1.036	1.041	1.028
1060	0.312	0.345	0.345	0.35	0.343	0.339	0.516	0.483	0.503	0.494	0.487	0.528	0.559	0.546	0.57	0.569	0.569	0.555	0.583	0.534	0.608	0.581	0.603	0.601	0.685	0.673	0.724	0.718	0.701	0.729	0.858	0.885	0.865	0.898	0.887	0.893	0.959	1.03	1.019	1.025	1.04	1.028
1065	0.315	0.347	0.343	0.354	0.342	0.34	0.514	0.483	0.501	0.481	0.488	0.528	0.56	0.545	0.57	0.571	0.568	0.552	0.588	0.535	0.611	0.584	0.603	0.605	0.691	0.68	0.726	0.72	0.708	0.724	0.862	0.888	0.87	0.911	0.888	0.899	0.973	1.041	1.019	1.033	1.041	1.037
1070	0.311	0.347	0.342	0.35	0.338	0.335	0.506	0.477	0.503	0.48	0.485	0.528	0.554	0.531	0.567	0.567	0.565	0.55	0.583	0.535	0.61	0.58	0.6	0.602	0.683	0.676	0.725	0.72	0.703	0.731	0.863	0.884	0.865	0.909	0.886	0.893	0.965	1.033	1.015	1.034	1.039	1.034
1075	0.31	0.343	0.342	0.352	0.336	0.337	0.507	0.465	0.501	0.479	0.482	0.526	0.553	0.53	0.567	0.567	0.565	0.555	0.578	0.536	0.607	0.583	0.6	0.604	0.683	0.674	0.725	0.715	0.705	0.727	0.86	0.885	0.867	0.908	0.889	0.891	0.962	1.028	1.012	1.029	1.04	1.028
1080	0.309	0.343	0.341	0.349	0.336	0.336	0.501	0.461	0.5	0.478	0.488	0.524	0.547	0.524	0.567	0.567	0.567	0.557	0.579	0.537	0.61	0.584	0.603	0.605	0.685	0.671	0.734	0.715	0.705	0.73	0.863	0.888	0.869	0.905	0.893	0.902	0.961	1.026	1.016	1.037	1.052	1.031
1085	0.309	0.341	0.339	0.35	0.338	0.337	0.499	0.464	0.496	0.482	0.483	0.525	0.552	0.53	0.565	0.565	0.568	0.558	0.582	0.536	0.61	0.587	0.604	0.605	0.69	0.677	0.728	0.718	0.701	0.729	0.864	0.884	0.869	0.903	0.886	0.896	0.955	1.022	1.019	1.038	1.042	1.032
1090	0.311	0.346	0.343	0.349	0.336	0.337	0.494	0.468	0.498	0.474	0.485	0.525	0.551	0.53	0.567	0.568	0.569	0.554	0.586	0.54	0.619	0.583	0.604	0.609	0.693	0.685	0.733	0.723	0.709	0.738	0.857	0.891	0.874	0.91	0.889	0.894	0.954	1.031	1.024	1.04	1.044	1.036
1095	0.311	0.34	0.34	0.348	0.335	0.336	0.499	0.463	0.489	0.493	0.486	0.522	0.552	0.526	0.568	0.567	0.564	0.553	0.585	0.536	0.62	0.583	0.603	0.607	0.688	0.68	0.731	0.722	0.707	0.735	0.855	0.893	0.867	0.909	0.893	0.903	0.954	1.028	1.021	1.039	1.04	1.037
1100	0.305	0.335	0.336	0.348	0.333	0.331	0.496	0.462	0.486	0.491	0.48	0.52	0.545	0.528	0.563	0.561	0.56	0.551	0.585	0.538	0.618	0.584	0.607	0.608	0.693	0.678	0.731	0.723	0.701	0.734	0.853	0.891	0.871	0.907	0.898	0.899	0.952	1.027	1.018	1.037	1.048	1.032
1105	0.31	0.339	0.338	0.344	0.331	0.333	0.495	0.461	0.486	0.474	0.482	0.522	0.544	0.525	0.566	0.56	0.56	0.552	0.588	0.539	0.623	0.589	0.605	0.611	0.689	0.679	0.732	0.721	0.71	0.73	0.854	0.891	0.875	0.904	0.894	0.9	0.957	1.029	1.018	1.04	1.038	1.03
1110	0.306	0.335	0.336	0.342	0.331	0.33	0.492	0.457	0.482	0.477	0.476	0.517	0.541	0.524	0.566	0.559	0.561	0.548	0.585	0.539	0.62	0.583	0.604	0.608	0.687	0.674	0.731	0.722	0.704	0.739	0.854	0.889	0.869	0.908	0.89	0.897	0.954	1.028	1.017	1.035	1.045	1.032
1115	0.301	0.333	0.334	0.344	0.333	0.332	0.485	0.456	0.474	0.474	0.474	0.519	0.537	0.524	0.562	0.553	0.558	0.553	0.583	0.542	0.618	0.592	0.606	0.612	0.694	0.684	0.734	0.722	0.714	0.736	0.862	0.892	0.87	0.911	0.894	0.903	0.958	1.033	1.023	1.04	1.044	1.044
1120	0.303	0.339	0.338	0.343	0.331	0.328	0.487	0.46	0.481	0.47	0.476	0.518	0.544	0.525	0.561	0.561	0.556	0.547	0.588	0.536	0.619	0.586	0.603	0.613	0.694	0.682	0.732	0.727	0.703	0.734	0.85	0.892	0.879	0.913	0.893	0.899	0.953	1.026	1.023	1.041	1.042	1.036
1125	0.303	0.335	0.336	0.343	0.331	0.328	0.489	0.464	0.476	0.509	0.474	0.509	0.541	0.523	0.562	0.567	0.555	0.55	0.587	0.541	0.621	0.589	0.611	0.612	0.697	0.682	0.733	0.729	0.713	0.739	0.85	0.894	0.877	0.909	0.89	0.905	0.953	1.027	1.025	1.043	1.053	1.037
1130	0.305	0.335	0.333	0.342	0.33	0.329	0.489	0.463	0.472	0.47	0.472	0.508	0.541	0.523	0.557	0.565	0.558	0.548	0.586	0.54	0.62	0.59	0.606	0.617	0.695	0.681	0.732	0.729	0.715	0.738	0.843	0.894	0.875	0.905	0.887	0.901	0.956	1.027	1.023	1.04	1.048	1.04
1135	0.306	0.336	0.334	0.343	0.335	0.329	0.49	0.462	0.471	0.503	0.476	0.509	0.546	0.525	0.558	0.566	0.559	0.553	0.59	0.545	0.627	0.594	0.61	0.614	0.7	0.683	0.738	0.73	0.71	0.742	0.848	0.895	0.868	0.909	0.886	0.917	0.962	1.031	1.03	1.044	1.052	1.043
1140	0.302	0.329	0.329	0.338	0.328	0.326	0.483	0.459	0.467	0.472	0.469	0.508	0.538	0.524	0.552	0.564	0.554	0.548	0.589	0.539	0.626	0.589	0.608	0.615	0.699	0.683	0.73	0.727	0.713	0.739	0.848	0.903	0.874	0.905	0.888	0.904	0.96	1.026	1.023	1.043	1.052	1.037
1145	0.303	0.33	0.331	0.339	0.327	0.328	0.486	0.459	0.467	0.503	0.468	0.507	0.542	0.525	0.547	0.564	0.557	0.549	0.591	0.543	0.628	0.591	0.609	0.616	0.699	0.682	0.738	0.727	0.715	0.744	0.841	0.901	0.876	0.906	0.891	0.956	0.962	1.033	1.027	1.044	1.052	1.038
1150	0.301	0.33	0.331	0.341	0.329	0.323	0.485	0.459	0.47	0.463	0.473	0.509	0.547	0.53	0.541	0.562	0.559	0.548	0.592	0.547	0.626	0.595	0.612	0.619	0.702	0.687	0.739	0.727	0.716	0.746	0.85	0.903	0.882	0.902	0.895	0.907	0.957	1.034	1.031	1.049	1.055	1.047
1155	0.301	0.331	0.331	0.338	0.328	0.323	0.483	0.454	0.47	0.459	0.469	0.508	0.54	0.529	0.541	0.552	0.556	0.547	0.592	0.548	0.626	0.591	0.611	0.618	0.704	0.69	0.737	0.726	0.715	0.743	0.851	0.902	0.881	0.908	0.892	0.913	0.957	1.037	1.028	1.046	1.051	1.047
1160	0.301	0.33	0.33	0.338	0.326	0.324	0.483	0.455	0.467	0.46	0.47	0.504	0.544	0.53	0.546	0.551	0.555	0.546	0.59	0.544	0.627	0.593	0.611	0.623	0.7	0.688	0.741	0.731	0.716	0.744	0.855	0.9	0.879	0.912	0.89	0.906	0.963	1.042	1.032	1.051	1.059	1.046
1165	0.301	0.328	0.328	0.338	0.329	0.323	0.485	0.453	0.465	0.501	0.465	0.502	0.537	0.526	0.545	0.548	0.557	0.544	0.592	0.55	0.63	0.593	0.612	0.618	0.701	0.688	0.741	0.733	0.718	0.746	0.843	0.899	0.882	0.912	0.895	1.073	0.959	1.037	1.03	1.048	1.052	1.048
1170	0.301	0.335	0.33	0.337	0.325	0.321	0.482	0.452	0.469	0.46	0.464	0.503	0.541	0.522	0.544	0.55	0.559	0.54	0.595	0.546	0.625	0.596	0.613	0.62	0.701	0.69	0.744	0.732	0.715	0.749	0.858	0.9	0.875	0.907	0.9	0.912	0.965	1.04	1.033	1.051	1.049	1.051
1175	0.297	0.327	0.324	0.335	0.326	0.319	0.478	0.449	0.47	0.491	0.46	0.502	0.533	0.52	0.54	0.553	0.558	0.539	0.588	0.546	0.627	0.594	0.613	0.62	0.702	0.688	0.74	0.732	0.72	0.748	0.864	0.904	0.875	0.909	0.888	0.903	0.969	1.033	1.031	1.054	1.053	1.047
1180	0.296	0.325	0.329	0.334	0.323	0.32	0.478	0.451	0.468	0.456	0.462	0.504	0.534	0.52	0.544	0.547	0.559	0.542	0.595	0.545	0.63	0.599	0.615	0.624	0.705	0.692	0.749	0.735	0.72	0.753	0.87	0.907	0.88	0.912	0.893	0.909	0.961	1.041	1.039	1.056	1.059	1.053
1185	0.298	0.324	0.324	0.336	0.325	0.32	0.476	0.448	0.461	0.466	0.461	0.504	0.532	0.522	0.543	0.548	0.559	0.548	0.597	0.547	0.63	0.602	0.613	0.626	0.708	0.692	0.747	0.734	0.723	0.754	0.861	0.903	0.881	0.909	0.905	0.926	0.957	1.04	1.039	1.058	1.058	1.056
1190	0.295	0.326	0.323	0.333	0.321	0.316	0.471	0.445	0.459	0.455	0.46	0.504	0.531	0.517	0.539	0.545	0.558	0.541	0.598	0.549	0.63	0.596	0.611	0.622	0.708	0.69	0.742	0.737	0.721	0.75	0.857	0.909	0.884	0.913	0.886	0.907	0.964	1.043	1.037	1.055	1.06	1.052
1195	0.297	0.322	0.321	0.331	0.322	0.317	0.474	0.446	0.462	0.452	0.458	0.499	0.537	0.518	0.54	0.544	0.558	0.539	0.599	0.552	0.63	0.599	0.609	0.626	0.71	0.686	0.748	0.733	0.718	0.75	0.864	0.91	0.882	0.912	0.897	0.907	0.964	1.043	1.038	1.062	1.061	1.054
1200	0.296	0.327	0.32	0.329	0.32	0.315	0.474	0.442	0.459	0.451	0.455	0.5	0.535	0.518	0.539	0.538	0.556	0.529	0.599	0.548	0.632	0.6	0.608	0.62	0.706	0.692	0.744	0.738	0.721	0.741	0.867	0.898	0.877	0.904	0.892	0.912	0.964	1.044	1.04	1.06	1.062	1.059
1205	0.297	0.322	0.321	0.329	0.323	0.316	0.483	0.443	0.463	0.453	0.454	0.499	0.533	0.52	0.54	0.543	0.556	0.537	0.603	0.552	0.631	0.599	0.617	0.625	0.71	0.691	0.753	0.739	0.725	0.761	0.86	0.902	0.882	0.908	0.893	0.914	0.959	1.048	1.051	1.063	1.058	1.058
1210	0.294	0.326	0.319	0.325	0.316	0.316	0.479	0.445	0.458	0.457	0.449	0.496	0.531	0.517	0.537	0.541	0.556	0.539	0.597	0.548	0.628	0.599	0.61	0.624	0.707	0.695	0.743	0.735	0.721	0.757	0.866	0.901	0.88	0.909	0.894	0.92	0.96	1.048	1.049	1.068	1.062	1.059
1215	0.295	0.317	0.315	0.327	0.318	0.312	0.477	0.44	0.458	0.451	0.448	0.496	0.536	0.518	0.538	0.54	0.554	0.535	0.598	0.548	0.625	0.599	0.612	0.621	0.709	0.694	0.747	0.739	0.722	0.757	0.862	0.893	0.878	0.906	0.896	0.919	0.958	1.045	1.049	1.067	1.063	1.063
1220	0.291	0.32	0.315	0.324	0.314	0.309	0.474	0.438	0.457	0.448	0.444	0.495	0.537	0.514	0.533	0.537	0.55	0.534	0.596	0.552	0.625	0.597	0.613	0.622	0.704	0.693	0.747	0.735	0.72	0.747	0.86	0.886	0.878	0.907	0.897	0.905	0.957	1.048	1.056	1.065	1.065	1.063
1225	0.294	0.318	0.318	0.326	0.317	0.314	0.477	0.44	0.456	0.451	0.448	0.498	0.535	0.523	0.535	0.541	0.564	0.539	0.598	0.55	0.63	0.602	0.614	0.635	0.708	0.696	0.747	0.741	0.725	0.758	0.864	0.89	0.878	0.912	0.897	0.908	0.966	1.056	1.053	1.074	1.071	1.067
1230	0.292	0.315	0.318	0.327	0.314	0.314	0.474	0.439	0.458	0.455	0.448	0.495	0.536	0.515	0.534	0.538	0.552	0.533	0.598	0.551	0.637	0.599	0.615	0.626	0.713	0.698	0.747	0.74	0.723	0.756	0.855	0.896	0.879	0.909	0.9	0.908	0.961	1.052	1.053	1.073	1.072	1.067
1235	0.292	0.316	0.315	0.325	0.314	0.31	0.471	0.439	0.455	0.455	0.444	0.49	0.535	0.521	0.533	0.536	0.551	0.533	0.599	0.551	0.63	0.598	0.616	0.622	0.709	0.691	0.748	0.739	0.725	0.75	0.859	0.888	0.879	0.913	0.885	0.903	0.961	1.056	1.061	1.071	1.067	1.064
1240	0.288	0.314	0.318	0.325	0.314	0.308	0.466	0.439	0.452	0.458	0.449	0.491	0.534	0.523	0.533	0.538	0.548	0.536	0.601	0.552	0.634	0.602	0.619	0.628	0.714	0.694	0.754	0.739	0.725	0.758	0.855	0.886	0.877	0.908	0.891	0.91	0.959	1.058	1.063	1.081	1.071	1.076
1245	0.29	0.315	0.313	0.322	0.314	0.307	0.461	0.437	0.451	0.445	0.446	0.492	0.535	0.52	0.53	0.536	0.545	0.533	0.604	0.551	0.631	0.6	0.614	0.623	0.712	0.694	0.752	0.738	0.723	0.751	0.857	0.907	0.873	0.91	0.888	0.904	0.966	1.057	1.061	1.082	1.07	1.072

## Sheet: Fig 1B
Time [mins]	OD 600 nm
	E. coli BW25113 cells + E. coli BW25113Dlon lysate									E. coli BW25113 cells + E. coli BL21 lysate										E. coli BW25113 cells + E. coli BW25113DompT lysate										E. coli BW25113 cells + E. coli BW25113 lysate										E. coli BW25113 cells
0	0	0	0	0	0	0	0	0	0	0	0	0	0	0	0	0	0	0	0	0	0	0	0	0	0	0	0	0	0	0	0	0	0	0	0	0	0	0	0	0	0	0	0	0	0	0	0	0	0
5	0.002	0.001	0.001	0.001	0	-0.002	-0.003	-0.003	-0.003	0	-0.002	0.008	0.001	0	0	0.002	-0.002	0.001	-0.004	-0.002	0.003	-0.002	0	0	0.002	-0.003	-0.001	-0.003	-0.001	0	0.001	-0.009	-0.004	0.002	0.002	0.001	-0.003	-0.006	-0.002	-0.004	-0.004	-0.002	-0.004	0.001	-0.006	-0.005	-0.006	-0.004	-0.002
10	-0.001	0.002	0.001	0	-0.003	-0.003	0	-0.003	-0.002	-0.001	0.001	0.001	0.007	-0.002	0.001	0.004	-0.002	-0.001	-0.003	0.002	0.003	0	0.002	0.002	0.005	-0.003	-0.003	-0.001	-0.002	0.003	0.004	-0.008	-0.005	0.003	0.008	0.006	-0.002	-0.007	-0.005	-0.005	-0.001	-0.012	0.002	-0.007	0	-0.001	-0.002	-0.001	-0.001
15	0.001	0.001	0.002	0.007	-0.001	-0.003	0	-0.004	-0.002	0.002	0	-0.005	-0.002	-0.001	0	0.005	0	-0.001	-0.004	0.003	0.006	0	0.006	0.003	0.001	-0.002	0	0	0	0.001	0.005	-0.008	-0.004	0.001	0	0.001	-0.002	-0.006	-0.004	-0.004	-0.001	-0.012	0	-0.004	-0.002	-0.001	0.001	-0.002	-0.001
20	0.003	0.003	0.004	0.002	0.001	0	0.001	-0.002	0	0.002	0	-0.001	-0.001	0.001	0.002	0.003	0.001	0.001	-0.002	0.005	0.007	0.004	0.004	0.005	0.002	0	0.001	0.001	0	0.004	0.006	-0.007	-0.003	0.004	0.002	0.004	0	-0.005	-0.003	-0.003	0	-0.011	0.001	-0.001	0	-0.001	-0.002	0	0.003
25	0.002	0.005	0.005	0.002	-0.001	0.001	-0.001	-0.002	0	0.003	0	-0.003	0	0	0.005	0.005	0.001	0.002	-0.002	0.006	0.007	0.002	0.007	0.004	0.002	0	0.001	0.001	-0.001	0.002	0.004	-0.01	-0.005	0.001	-0.001	0.001	-0.002	-0.004	-0.004	-0.001	0	-0.015	0.001	-0.003	0	-0.001	-0.001	-0.002	0
30	0.003	0.002	0.005	0.002	0.002	0.001	0	-0.003	-0.001	0.002	-0.001	0	0.001	0.001	0.005	0.02	0.003	0.002	-0.001	0.007	0.006	0.003	0.007	0.005	0.003	-0.001	0.002	-0.001	0	0.002	0.005	-0.01	-0.005	0.004	0.001	0.003	-0.002	-0.006	-0.005	0	0.001	-0.009	0.001	-0.002	-0.001	-0.001	-0.002	0.001	0.002
35	0.005	0.006	0.009	0.007	0.004	0.003	0.003	0.006	0.003	0.006	0.004	0.002	0.005	0.002	0.01	0.009	0.005	0.005	0.002	0.008	0.011	0.006	0.009	0.008	0.006	0.004	0.004	0.004	0.003	0.003	0.007	-0.005	-0.002	0.005	0.002	0.007	-0.001	0.017	0	0.002	0.004	0.017	0.006	0	0.004	0.003	0.002	0.004	0.004
40	0.006	0.007	0.008	0.007	0.006	0.005	0.006	0.004	0.005	0.007	0.007	0.003	0.005	0.005	0.009	0.012	0.006	0.005	0.005	0.012	0.013	0.007	0.01	0.01	0.009	0.007	0.005	0.007	0.004	0.005	0.009	-0.003	-0.001	0.005	0.004	0.005	0.001	0.027	-0.001	0.004	0.007	-0.002	0.006	0.001	0.005	0.004	0.004	0.055	0.003
45	0.009	0.008	0.01	0.008	0.008	0.004	0.005	0.004	0.004	0.009	0.006	0.012	0.007	0.008	0.013	0.013	0.008	0.007	0.006	0.012	0.013	0.007	0.011	0.011	0.01	0.007	0.008	0.007	0.006	0.004	0.008	-0.004	0	0.005	0.004	0.005	0.003	-0.003	0	0.005	0.006	0.019	0.006	0.004	0.004	0.005	0.006	0.007	0.004
50	0.01	0.008	0.012	0.011	0.008	0.008	0.01	0.008	0.008	0.01	0.008	0.01	0.007	0.009	0.015	0.029	0.01	0.01	0.007	0.014	0.015	0.01	0.013	0.013	0.012	0.009	0.009	0.009	0.007	0.006	0.009	-0.005	0	0.006	0.004	0.007	0.002	-0.001	0.001	0.007	0.007	-0.006	0.008	0.007	0.007	0.007	0.008	0.008	0.007
55	0.01	0.011	0.015	0.011	0.009	0.01	0.009	0.009	0.008	0.011	0.007	0.008	0.01	0.01	0.016	0.03	0.012	0.01	0.01	0.017	0.017	0.011	0.018	0.015	0.015	0.012	0.009	0.01	0.007	0.008	0.009	-0.003	0.001	0.007	0.004	0.01	0.004	0.001	0.001	0.007	0.01	-0.002	0.009	0.005	0.009	0.009	0.006	0.062	0.008
60	0.011	0.012	0.014	0.013	0.011	0.009	0.01	0.01	0.009	0.012	0.009	0.012	0.011	0.01	0.016	0.016	0.012	0.011	0.009	0.019	0.019	0.01	0.017	0.015	0.013	0.012	0.011	0.01	0.008	0.006	0.008	-0.003	-0.002	0.006	0.006	0.008	0.001	0.002	0.001	0.01	0.01	0.003	0.009	0.007	0.008	0.011	0.007	0.01	0.01
65	0.012	0.013	0.013	0.015	0.011	0.012	0.011	0.01	0.01	0.013	0.009	0.011	0.013	0.01	0.018	0.017	0.012	0.014	0.013	0.019	0.019	0.012	0.016	0.017	0.014	0.013	0.011	0.011	0.009	0.006	0.011	-0.002	0	0.009	0.008	0.008	0.003	0.007	0	0.012	0.011	-0.002	0.01	0.01	0.01	0.009	0.008	0.009	0.009
70	0.016	0.016	0.018	0.018	0.014	0.013	0.014	0.011	0.012	0.018	0.014	0.016	0.015	0.016	0.021	0.025	0.016	0.016	0.014	0.024	0.023	0.014	0.022	0.021	0.018	0.017	0.014	0.013	0.013	0.011	0.011	0.002	0.004	0.012	0.014	0.013	0.005	0.002	0.005	0.013	0.015	0.002	0.014	0.011	0.015	0.013	0.011	0.009	0.012
75	0.015	0.016	0.02	0.018	0.016	0.014	0.014	0.014	0.014	0.015	0.017	0.019	0.019	0.017	0.021	0.023	0.015	0.017	0.017	0.023	0.024	0.016	0.022	0.021	0.019	0.017	0.016	0.015	0.011	0.011	0.015	0.001	0.006	0.011	0.012	0.015	0.006	0.002	0.004	0.014	0.014	0.005	0.013	0.016	0.015	0.015	0.011	0.012	0.013
80	0.019	0.019	0.022	0.02	0.019	0.016	0.018	0.015	0.015	0.019	0.019	0.018	0.02	0.019	0.025	0.025	0.017	0.019	0.016	0.027	0.027	0.021	0.026	0.023	0.022	0.019	0.017	0.018	0.017	0.015	0.017	0.003	0.007	0.015	0.014	0.017	0.01	0.007	0.01	0.016	0.018	0.006	0.016	0.011	0.016	0.015	0.014	0.012	0.013
85	0.02	0.02	0.023	0.021	0.019	0.02	0.021	0.017	0.016	0.021	0.021	0.021	0.022	0.018	0.026	0.046	0.021	0.021	0.019	0.028	0.028	0.02	0.025	0.025	0.025	0.022	0.02	0.019	0.017	0.014	0.021	0.006	0.01	0.016	0.015	0.019	0.011	0.011	0.01	0.018	0.018	0.007	0.018	0.015	0.019	0.017	0.015	0.013	0.015
90	0.022	0.022	0.025	0.024	0.022	0.019	0.02	0.019	0.018	0.022	0.021	0.028	0.021	0.022	0.03	0.026	0.022	0.022	0.02	0.031	0.032	0.022	0.03	0.027	0.027	0.026	0.022	0.021	0.018	0.018	0.022	0.009	0.011	0.018	0.019	0.023	0.013	0.042	0.012	0.019	0.021	0.019	0.02	0.017	0.019	0.019	0.017	0.016	0.018
95	0.024	0.023	0.027	0.026	0.023	0.021	0.023	0.02	0.021	0.023	0.024	0.028	0.026	0.023	0.029	0.029	0.023	0.024	0.022	0.034	0.035	0.024	0.03	0.031	0.03	0.026	0.023	0.022	0.02	0.021	0.026	0.011	0.012	0.019	0.02	0.025	0.014	0.012	0.016	0.021	0.024	0.012	0.021	0.022	0.021	0.02	0.017	0.017	0.019
100	0.025	0.025	0.03	0.03	0.026	0.024	0.026	0.023	0.025	0.026	0.028	0.029	0.028	0.025	0.032	0.032	0.025	0.025	0.023	0.036	0.037	0.027	0.034	0.034	0.031	0.028	0.026	0.026	0.025	0.026	0.026	0.013	0.016	0.02	0.024	0.028	0.017	0.045	0.015	0.024	0.026	0.016	0.024	0.023	0.023	0.022	0.019	0.019	0.022
105	0.025	0.025	0.032	0.029	0.027	0.025	0.026	0.024	0.023	0.027	0.028	0.03	0.029	0.027	0.035	0.037	0.027	0.027	0.024	0.037	0.036	0.027	0.035	0.035	0.033	0.029	0.025	0.024	0.024	0.024	0.028	0.013	0.016	0.022	0.025	0.03	0.019	0.013	0.017	0.024	0.026	0.018	0.023	0.021	0.021	0.023	0.019	0.019	0.019
110	0.027	0.027	0.031	0.03	0.029	0.027	0.028	0.026	0.027	0.027	0.028	0.031	0.029	0.028	0.038	0.037	0.028	0.027	0.027	0.04	0.039	0.029	0.036	0.033	0.035	0.031	0.029	0.027	0.025	0.025	0.031	0.016	0.018	0.027	0.026	0.032	0.02	0.055	0.02	0.025	0.027	0.018	0.025	0.023	0.026	0.024	0.021	0.02	0.023
115	0.03	0.031	0.036	0.034	0.032	0.029	0.031	0.029	0.03	0.032	0.033	0.038	0.05	0.031	0.04	0.042	0.033	0.032	0.031	0.045	0.043	0.032	0.041	0.039	0.039	0.034	0.031	0.03	0.029	0.027	0.036	0.02	0.022	0.028	0.031	0.036	0.024	0.048	0.022	0.028	0.03	0.024	0.027	0.028	0.029	0.028	0.024	0.025	0.025
120	0.034	0.032	0.06	0.035	0.034	0.031	0.033	0.03	0.03	0.034	0.034	0.041	0.035	0.034	0.044	0.053	0.035	0.033	0.032	0.047	0.046	0.034	0.043	0.042	0.038	0.039	0.034	0.031	0.029	0.031	0.037	0.02	0.024	0.03	0.031	0.038	0.026	0.02	0.026	0.029	0.033	0.026	0.029	0.029	0.029	0.028	0.026	0.026	0.026
125	0.035	0.038	0.038	0.039	0.037	0.036	0.035	0.033	0.033	0.035	0.038	0.046	0.039	0.036	0.046	0.043	0.038	0.036	0.036	0.048	0.05	0.037	0.049	0.045	0.043	0.042	0.036	0.033	0.032	0.038	0.039	0.026	0.026	0.033	0.036	0.044	0.028	0.024	0.026	0.034	0.035	0.03	0.032	0.032	0.034	0.032	0.029	0.027	0.031
130	0.037	0.037	0.047	0.039	0.038	0.038	0.037	0.034	0.035	0.038	0.038	0.052	0.061	0.037	0.047	0.061	0.038	0.037	0.037	0.053	0.049	0.038	0.047	0.044	0.046	0.043	0.036	0.037	0.032	0.035	0.041	0.026	0.028	0.034	0.038	0.042	0.029	0.038	0.028	0.034	0.037	0.03	0.032	0.031	0.035	0.035	0.029	0.027	0.031
135	0.04	0.039	0.049	0.044	0.044	0.041	0.04	0.038	0.04	0.042	0.046	0.047	0.044	0.042	0.053	0.05	0.045	0.041	0.04	0.056	0.053	0.041	0.051	0.05	0.051	0.045	0.042	0.038	0.037	0.04	0.042	0.029	0.031	0.039	0.041	0.048	0.033	0.027	0.03	0.038	0.039	0.034	0.034	0.035	0.037	0.036	0.033	0.028	0.034
140	0.042	0.045	0.048	0.046	0.044	0.043	0.042	0.041	0.041	0.043	0.048	0.054	0.049	0.044	0.054	0.051	0.045	0.044	0.041	0.058	0.058	0.044	0.056	0.052	0.053	0.049	0.043	0.039	0.039	0.04	0.048	0.032	0.034	0.04	0.045	0.05	0.036	0.03	0.033	0.038	0.041	0.035	0.037	0.041	0.038	0.041	0.034	0.034	0.034
145	0.043	0.044	0.047	0.048	0.046	0.044	0.043	0.041	0.042	0.044	0.048	0.049	0.049	0.047	0.056	0.054	0.046	0.044	0.043	0.059	0.059	0.046	0.055	0.053	0.052	0.05	0.045	0.042	0.041	0.04	0.048	0.032	0.035	0.04	0.045	0.053	0.036	0.03	0.034	0.039	0.042	0.031	0.037	0.039	0.04	0.039	0.035	0.041	0.037
150	0.047	0.047	0.058	0.051	0.049	0.048	0.048	0.045	0.045	0.057	0.053	0.057	0.052	0.05	0.061	0.055	0.05	0.048	0.048	0.062	0.062	0.05	0.058	0.055	0.055	0.054	0.048	0.042	0.044	0.044	0.051	0.037	0.038	0.045	0.049	0.056	0.039	0.032	0.039	0.041	0.042	0.035	0.042	0.044	0.042	0.042	0.037	0.037	0.04
155	0.05	0.05	0.052	0.055	0.054	0.048	0.048	0.049	0.049	0.053	0.054	0.061	0.073	0.052	0.063	0.066	0.054	0.05	0.049	0.067	0.065	0.049	0.061	0.06	0.06	0.054	0.051	0.046	0.046	0.046	0.053	0.038	0.038	0.047	0.05	0.059	0.042	0.035	0.045	0.046	0.047	0.043	0.041	0.046	0.043	0.042	0.04	0.039	0.041
160	0.053	0.053	0.064	0.057	0.055	0.053	0.053	0.051	0.05	0.053	0.06	0.063	0.059	0.056	0.068	0.068	0.057	0.055	0.054	0.072	0.069	0.051	0.067	0.064	0.066	0.062	0.055	0.049	0.05	0.049	0.058	0.042	0.043	0.051	0.054	0.061	0.046	0.038	0.042	0.048	0.051	0.047	0.044	0.051	0.048	0.047	0.041	0.04	0.044
165	0.055	0.055	0.062	0.06	0.056	0.056	0.055	0.053	0.054	0.057	0.06	0.065	0.062	0.06	0.069	0.075	0.059	0.057	0.056	0.075	0.072	0.053	0.07	0.066	0.065	0.062	0.056	0.049	0.051	0.05	0.056	0.044	0.045	0.054	0.058	0.064	0.046	0.039	0.042	0.049	0.051	0.05	0.046	0.05	0.048	0.048	0.044	0.044	0.044
170	0.055	0.057	0.064	0.059	0.06	0.057	0.056	0.052	0.053	0.059	0.064	0.066	0.063	0.059	0.071	0.071	0.06	0.057	0.058	0.076	0.072	0.056	0.071	0.066	0.067	0.065	0.057	0.049	0.051	0.052	0.058	0.044	0.046	0.055	0.06	0.066	0.048	0.039	0.044	0.05	0.053	0.054	0.048	0.054	0.048	0.05	0.044	0.04	0.044
175	0.059	0.06	0.067	0.066	0.062	0.061	0.059	0.057	0.056	0.06	0.065	0.071	0.065	0.063	0.079	0.073	0.064	0.063	0.061	0.078	0.076	0.057	0.078	0.073	0.07	0.066	0.06	0.054	0.055	0.053	0.063	0.048	0.047	0.058	0.063	0.071	0.051	0.059	0.046	0.052	0.057	0.064	0.049	0.056	0.051	0.052	0.048	0.045	0.047
180	0.062	0.063	0.069	0.067	0.067	0.061	0.062	0.06	0.059	0.065	0.071	0.075	0.071	0.067	0.076	0.075	0.064	0.064	0.061	0.083	0.078	0.06	0.078	0.073	0.073	0.069	0.062	0.056	0.06	0.058	0.067	0.048	0.049	0.058	0.072	0.07	0.052	0.046	0.049	0.053	0.057	0.056	0.05	0.06	0.053	0.054	0.048	0.047	0.05
185	0.066	0.066	0.073	0.069	0.068	0.065	0.066	0.065	0.064	0.067	0.074	0.077	0.075	0.071	0.085	0.084	0.069	0.068	0.067	0.087	0.084	0.063	0.081	0.078	0.077	0.074	0.068	0.058	0.059	0.058	0.07	0.054	0.054	0.062	0.07	0.073	0.057	0.05	0.053	0.057	0.058	0.07	0.054	0.062	0.057	0.056	0.053	0.172	0.052
190	0.069	0.07	0.077	0.073	0.072	0.069	0.07	0.067	0.066	0.073	0.075	0.082	0.079	0.075	0.086	0.085	0.075	0.073	0.07	0.09	0.089	0.065	0.085	0.083	0.083	0.079	0.07	0.062	0.066	0.061	0.072	0.056	0.058	0.066	0.09	0.078	0.061	0.055	0.061	0.061	0.063	0.076	0.056	0.066	0.06	0.059	0.053	0.055	0.054
195	0.073	0.075	0.084	0.08	0.078	0.072	0.072	0.07	0.07	0.081	0.085	0.087	0.083	0.08	0.088	0.087	0.077	0.077	0.073	0.096	0.093	0.069	0.09	0.088	0.086	0.082	0.073	0.065	0.068	0.068	0.08	0.062	0.061	0.069	0.077	0.081	0.064	0.058	0.057	0.062	0.065	0.075	0.06	0.069	0.061	0.062	0.058	0.057	0.059
200	0.074	0.075	0.103	0.082	0.08	0.076	0.074	0.074	0.073	0.079	0.086	0.091	0.084	0.08	0.096	0.089	0.082	0.079	0.078	0.097	0.096	0.069	0.093	0.09	0.088	0.086	0.077	0.062	0.07	0.067	0.079	0.064	0.063	0.073	0.099	0.087	0.067	0.058	0.061	0.064	0.065	0.073	0.06	0.07	0.063	0.062	0.057	0.063	0.059
205	0.081	0.081	0.11	0.086	0.085	0.081	0.079	0.078	0.078	0.085	0.089	0.095	0.091	0.086	0.099	0.094	0.085	0.086	0.082	0.104	0.102	0.074	0.099	0.094	0.094	0.09	0.082	0.071	0.075	0.072	0.085	0.068	0.068	0.078	0.092	0.092	0.071	0.061	0.065	0.068	0.07	0.073	0.064	0.076	0.068	0.067	0.061	0.063	0.063
210	0.083	0.084	0.091	0.088	0.087	0.082	0.083	0.082	0.079	0.089	0.095	0.098	0.095	0.09	0.102	0.107	0.087	0.087	0.084	0.108	0.104	0.076	0.101	0.098	0.099	0.094	0.084	0.072	0.077	0.074	0.088	0.074	0.072	0.079	0.103	0.095	0.074	0.101	0.074	0.07	0.069	0.083	0.065	0.079	0.069	0.069	0.067	0.066	0.065
215	0.088	0.09	0.098	0.094	0.091	0.088	0.09	0.086	0.085	0.089	0.1	0.106	0.098	0.096	0.111	0.105	0.093	0.09	0.09	0.114	0.109	0.079	0.107	0.102	0.103	0.098	0.09	0.073	0.081	0.08	0.091	0.076	0.076	0.085	0.095	0.098	0.077	0.087	0.079	0.074	0.077	0.094	0.069	0.084	0.072	0.072	0.066	0.087	0.067
220	0.089	0.091	0.099	0.096	0.094	0.089	0.089	0.086	0.087	0.093	0.1	0.107	0.101	0.097	0.11	0.102	0.096	0.093	0.09	0.113	0.112	0.078	0.108	0.104	0.104	0.098	0.09	0.076	0.083	0.082	0.095	0.078	0.078	0.086	0.089	0.1	0.08	0.071	0.074	0.074	0.073	0.097	0.068	0.084	0.073	0.073	0.067	0.069	0.068
225	0.093	0.096	0.109	0.101	0.098	0.095	0.095	0.093	0.091	0.097	0.107	0.115	0.107	0.102	0.117	0.119	0.1	0.1	0.096	0.121	0.117	0.084	0.117	0.109	0.111	0.108	0.095	0.079	0.088	0.093	0.099	0.083	0.082	0.093	0.103	0.108	0.086	0.073	0.081	0.078	0.078	0.095	0.073	0.09	0.076	0.079	0.074	0.075	0.071
230	0.097	0.101	0.106	0.104	0.102	0.097	0.098	0.096	0.093	0.101	0.113	0.116	0.109	0.106	0.12	0.107	0.104	0.102	0.098	0.128	0.121	0.087	0.119	0.114	0.113	0.107	0.098	0.085	0.092	0.099	0.103	0.086	0.088	0.095	0.102	0.112	0.089	0.113	0.082	0.08	0.08	0.099	0.075	0.095	0.079	0.081	0.073	0.07	0.073
235	0.104	0.104	0.113	0.111	0.108	0.106	0.106	0.103	0.1	0.109	0.116	0.125	0.118	0.112	0.131	0.128	0.11	0.109	0.108	0.132	0.127	0.091	0.125	0.122	0.12	0.117	0.105	0.086	0.097	0.097	0.108	0.094	0.091	0.104	0.11	0.118	0.098	0.109	0.09	0.084	0.086	0.107	0.079	0.099	0.083	0.084	0.079	0.165	0.078
240	0.107	0.106	0.121	0.114	0.112	0.111	0.11	0.106	0.104	0.11	0.12	0.125	0.121	0.116	0.132	0.123	0.118	0.112	0.11	0.137	0.132	0.094	0.13	0.128	0.125	0.121	0.111	0.087	0.102	0.104	0.113	0.1	0.097	0.108	0.113	0.12	0.097	0.087	0.095	0.086	0.088	0.111	0.083	0.104	0.086	0.086	0.081	0.089	0.081
245	0.109	0.109	0.147	0.115	0.115	0.109	0.109	0.107	0.106	0.114	0.127	0.126	0.122	0.117	0.134	0.128	0.116	0.115	0.112	0.139	0.133	0.094	0.132	0.127	0.126	0.123	0.112	0.091	0.103	0.105	0.116	0.1	0.098	0.109	0.114	0.125	0.1	0.089	0.093	0.088	0.088	0.126	0.083	0.105	0.088	0.085	0.083	0.189	0.081
250	0.113	0.115	0.158	0.121	0.119	0.115	0.114	0.111	0.11	0.118	0.128	0.133	0.126	0.121	0.141	0.139	0.125	0.119	0.117	0.143	0.138	0.098	0.136	0.132	0.131	0.128	0.114	0.092	0.107	0.11	0.123	0.103	0.103	0.116	0.12	0.128	0.106	0.091	0.098	0.092	0.092	0.131	0.084	0.11	0.09	0.09	0.085	0.081	0.084
255	0.115	0.116	0.129	0.123	0.124	0.119	0.116	0.115	0.114	0.122	0.134	0.136	0.134	0.125	0.143	0.139	0.128	0.121	0.119	0.147	0.142	0.101	0.143	0.135	0.137	0.132	0.121	0.097	0.111	0.111	0.124	0.107	0.107	0.119	0.124	0.131	0.11	0.111	0.099	0.092	0.095	0.123	0.088	0.111	0.094	0.093	0.088	0.091	0.087
260	0.121	0.123	0.16	0.128	0.127	0.121	0.121	0.121	0.118	0.126	0.138	0.142	0.137	0.13	0.149	0.148	0.132	0.128	0.123	0.151	0.145	0.104	0.148	0.142	0.14	0.136	0.124	0.098	0.114	0.115	0.128	0.112	0.109	0.123	0.128	0.139	0.114	0.137	0.105	0.098	0.099	0.136	0.091	0.12	0.097	0.097	0.092	0.083	0.092
265	0.126	0.126	0.156	0.134	0.132	0.128	0.128	0.124	0.123	0.132	0.143	0.149	0.143	0.135	0.16	0.156	0.137	0.131	0.131	0.158	0.152	0.107	0.151	0.146	0.147	0.143	0.129	0.105	0.12	0.125	0.136	0.12	0.115	0.129	0.131	0.145	0.119	0.109	0.111	0.101	0.1	0.146	0.094	0.124	0.099	0.1	0.095	0.091	0.094
270	0.127	0.13	0.145	0.139	0.136	0.13	0.128	0.125	0.124	0.134	0.147	0.15	0.147	0.138	0.157	0.155	0.14	0.134	0.132	0.162	0.155	0.11	0.154	0.152	0.146	0.145	0.131	0.104	0.124	0.125	0.14	0.119	0.119	0.132	0.137	0.15	0.122	0.15	0.113	0.103	0.103	0.145	0.098	0.124	0.102	0.102	0.096	0.09	0.096
275	0.133	0.132	0.181	0.14	0.138	0.132	0.133	0.129	0.128	0.138	0.148	0.152	0.15	0.141	0.163	0.156	0.144	0.139	0.136	0.165	0.159	0.111	0.159	0.154	0.151	0.151	0.133	0.106	0.125	0.129	0.141	0.124	0.121	0.135	0.141	0.154	0.128	0.148	0.117	0.106	0.104	0.151	0.1	0.128	0.105	0.106	0.099	0.105	0.098
280	0.136	0.136	0.161	0.144	0.143	0.137	0.138	0.134	0.132	0.138	0.152	0.153	0.152	0.145	0.167	0.164	0.148	0.141	0.133	0.168	0.163	0.115	0.163	0.157	0.155	0.154	0.137	0.111	0.129	0.134	0.144	0.129	0.127	0.141	0.145	0.155	0.13	0.117	0.12	0.108	0.108	0.158	0.101	0.133	0.107	0.107	0.102	0.102	0.103
285	0.141	0.142	0.182	0.151	0.15	0.144	0.143	0.137	0.135	0.146	0.157	0.154	0.156	0.15	0.17	0.165	0.153	0.146	0.139	0.175	0.172	0.12	0.167	0.163	0.162	0.159	0.143	0.116	0.136	0.138	0.151	0.135	0.132	0.147	0.152	0.162	0.138	0.13	0.124	0.112	0.112	0.156	0.106	0.138	0.115	0.114	0.108	0.103	0.105
290	0.145	0.145	0.159	0.154	0.153	0.145	0.145	0.143	0.142	0.149	0.162	0.15	0.161	0.152	0.172	0.182	0.156	0.151	0.139	0.18	0.173	0.123	0.173	0.168	0.163	0.16	0.145	0.118	0.137	0.141	0.157	0.14	0.135	0.15	0.159	0.17	0.142	0.125	0.129	0.116	0.116	0.154	0.107	0.141	0.112	0.115	0.108	0.108	0.106
295	0.149	0.15	0.163	0.158	0.156	0.153	0.151	0.147	0.145	0.153	0.164	0.148	0.168	0.156	0.183	0.177	0.159	0.153	0.141	0.184	0.178	0.123	0.179	0.172	0.17	0.169	0.156	0.119	0.142	0.146	0.162	0.143	0.14	0.156	0.161	0.175	0.144	0.155	0.136	0.12	0.119	0.18	0.112	0.144	0.12	0.117	0.112	0.109	0.112
300	0.152	0.154	0.163	0.162	0.16	0.155	0.154	0.149	0.145	0.158	0.168	0.15	0.171	0.159	0.184	0.18	0.162	0.156	0.143	0.185	0.181	0.129	0.181	0.175	0.173	0.171	0.155	0.121	0.144	0.148	0.166	0.145	0.145	0.159	0.163	0.177	0.149	0.131	0.138	0.122	0.121	0.154	0.113	0.147	0.121	0.121	0.115	0.109	0.114
305	0.151	0.152	0.169	0.163	0.162	0.155	0.153	0.152	0.151	0.161	0.172	0.145	0.171	0.163	0.187	0.185	0.165	0.162	0.147	0.19	0.183	0.129	0.183	0.178	0.176	0.176	0.157	0.125	0.148	0.152	0.166	0.152	0.149	0.164	0.167	0.183	0.153	0.136	0.144	0.123	0.123	0.165	0.114	0.152	0.122	0.123	0.116	0.181	0.116
310	0.159	0.159	0.171	0.168	0.167	0.16	0.161	0.156	0.154	0.167	0.18	0.148	0.177	0.167	0.192	0.191	0.163	0.164	0.152	0.193	0.188	0.131	0.185	0.184	0.182	0.178	0.162	0.127	0.153	0.158	0.175	0.157	0.152	0.166	0.176	0.187	0.158	0.145	0.147	0.126	0.123	0.181	0.117	0.155	0.126	0.125	0.117	0.151	0.118
315	0.162	0.164	0.178	0.171	0.173	0.164	0.163	0.159	0.158	0.17	0.183	0.152	0.184	0.173	0.197	0.187	0.165	0.168	0.149	0.2	0.193	0.136	0.194	0.191	0.186	0.186	0.163	0.131	0.155	0.165	0.177	0.162	0.158	0.174	0.183	0.192	0.161	0.15	0.152	0.13	0.128	0.205	0.121	0.159	0.13	0.129	0.121	0.114	0.122
320	0.167	0.169	0.183	0.179	0.176	0.167	0.166	0.164	0.162	0.175	0.193	0.153	0.187	0.179	0.199	0.198	0.168	0.172	0.15	0.203	0.2	0.139	0.198	0.192	0.193	0.191	0.168	0.137	0.161	0.165	0.184	0.167	0.165	0.179	0.185	0.2	0.168	0.152	0.155	0.134	0.132	0.187	0.124	0.166	0.135	0.134	0.128	0.127	0.128
325	0.17	0.173	0.184	0.182	0.18	0.169	0.17	0.167	0.164	0.178	0.193	0.154	0.192	0.181	0.201	0.197	0.171	0.176	0.153	0.206	0.202	0.142	0.198	0.196	0.192	0.189	0.173	0.136	0.165	0.17	0.189	0.17	0.166	0.179	0.186	0.201	0.171	0.167	0.157	0.136	0.133	0.181	0.126	0.168	0.136	0.135	0.13	0.122	0.126
330	0.172	0.175	0.189	0.185	0.183	0.177	0.176	0.17	0.167	0.18	0.197	0.153	0.198	0.184	0.21	0.208	0.172	0.181	0.158	0.21	0.206	0.143	0.205	0.2	0.2	0.197	0.178	0.137	0.167	0.174	0.194	0.176	0.169	0.187	0.19	0.207	0.174	0.162	0.164	0.139	0.135	0.193	0.128	0.171	0.139	0.138	0.131	0.125	0.13
335	0.174	0.176	0.192	0.186	0.187	0.181	0.179	0.172	0.169	0.186	0.197	0.157	0.199	0.185	0.212	0.206	0.173	0.182	0.152	0.215	0.21	0.146	0.209	0.205	0.203	0.2	0.18	0.139	0.17	0.178	0.194	0.178	0.175	0.189	0.199	0.212	0.178	0.194	0.166	0.139	0.137	0.184	0.13	0.172	0.141	0.138	0.135	0.133	0.131
340	0.18	0.18	0.198	0.19	0.191	0.187	0.182	0.178	0.176	0.19	0.208	0.157	0.204	0.191	0.222	0.22	0.176	0.188	0.166	0.222	0.212	0.149	0.214	0.211	0.21	0.207	0.186	0.142	0.177	0.185	0.203	0.184	0.181	0.193	0.199	0.218	0.186	0.166	0.18	0.146	0.144	0.181	0.134	0.181	0.145	0.147	0.139	0.138	0.136
345	0.183	0.185	0.201	0.196	0.197	0.189	0.186	0.185	0.181	0.197	0.213	0.158	0.21	0.198	0.222	0.226	0.182	0.193	0.165	0.224	0.219	0.152	0.22	0.214	0.214	0.21	0.191	0.147	0.178	0.186	0.207	0.187	0.184	0.2	0.205	0.22	0.19	0.183	0.177	0.146	0.145	0.199	0.138	0.179	0.146	0.147	0.14	0.138	0.138
350	0.184	0.188	0.203	0.198	0.201	0.188	0.187	0.184	0.18	0.196	0.214	0.159	0.212	0.2	0.224	0.214	0.178	0.194	0.156	0.227	0.221	0.155	0.219	0.216	0.217	0.212	0.191	0.149	0.181	0.188	0.211	0.19	0.186	0.201	0.207	0.224	0.192	0.176	0.18	0.148	0.147	0.195	0.135	0.184	0.149	0.149	0.142	0.149	0.138
355	0.188	0.191	0.206	0.201	0.202	0.194	0.193	0.188	0.184	0.199	0.216	0.162	0.216	0.202	0.232	0.221	0.179	0.2	0.152	0.228	0.223	0.155	0.225	0.221	0.221	0.218	0.194	0.148	0.185	0.192	0.214	0.194	0.192	0.206	0.214	0.228	0.197	0.177	0.183	0.151	0.151	0.215	0.137	0.186	0.15	0.153	0.143	0.136	0.145
360	0.19	0.192	0.21	0.204	0.207	0.2	0.196	0.193	0.188	0.201	0.218	0.153	0.216	0.205	0.233	0.218	0.176	0.201	0.147	0.233	0.23	0.157	0.229	0.222	0.222	0.224	0.199	0.152	0.189	0.198	0.217	0.197	0.192	0.21	0.221	0.231	0.198	0.18	0.187	0.152	0.149	0.213	0.141	0.192	0.152	0.156	0.147	0.141	0.143
365	0.2	0.2	0.217	0.212	0.212	0.202	0.201	0.194	0.195	0.207	0.227	0.134	0.226	0.213	0.234	0.243	0.176	0.206	0.138	0.241	0.233	0.163	0.233	0.23	0.226	0.222	0.201	0.16	0.194	0.205	0.225	0.203	0.201	0.214	0.225	0.239	0.204	0.218	0.192	0.158	0.157	0.219	0.149	0.194	0.156	0.16	0.151	0.15	0.151
370	0.202	0.205	0.221	0.215	0.215	0.205	0.203	0.2	0.198	0.208	0.23	0.139	0.226	0.213	0.244	0.226	0.175	0.21	0.14	0.241	0.239	0.164	0.238	0.234	0.233	0.23	0.208	0.162	0.195	0.209	0.23	0.208	0.206	0.219	0.226	0.244	0.208	0.191	0.197	0.162	0.161	0.219	0.148	0.198	0.16	0.164	0.154	0.153	0.151
375	0.204	0.207	0.226	0.221	0.22	0.211	0.209	0.204	0.2	0.212	0.233	0.127	0.231	0.217	0.249	0.233	0.181	0.212	0.141	0.248	0.24	0.167	0.242	0.235	0.236	0.235	0.209	0.164	0.199	0.209	0.233	0.211	0.207	0.23	0.228	0.245	0.212	0.199	0.198	0.161	0.165	0.224	0.15	0.201	0.163	0.166	0.158	0.159	0.152
380	0.208	0.212	0.231	0.227	0.225	0.216	0.213	0.209	0.206	0.219	0.24	0.127	0.238	0.224	0.251	0.239	0.177	0.217	0.12	0.252	0.248	0.171	0.249	0.243	0.24	0.239	0.225	0.169	0.204	0.219	0.238	0.218	0.213	0.233	0.233	0.251	0.217	0.203	0.206	0.169	0.167	0.233	0.155	0.207	0.167	0.17	0.161	0.158	0.157
385	0.21	0.213	0.234	0.226	0.225	0.219	0.216	0.21	0.209	0.222	0.24	0.116	0.24	0.223	0.261	0.25	0.171	0.22	0.122	0.258	0.25	0.174	0.251	0.243	0.244	0.243	0.217	0.164	0.202	0.222	0.242	0.219	0.216	0.234	0.247	0.255	0.22	0.208	0.209	0.169	0.168	0.238	0.154	0.209	0.166	0.169	0.16	0.168	0.159
390	0.213	0.215	0.237	0.229	0.228	0.222	0.219	0.215	0.214	0.225	0.242	0.117	0.242	0.228	0.262	0.255	0.165	0.223	0.112	0.259	0.252	0.178	0.255	0.249	0.249	0.248	0.223	0.174	0.208	0.227	0.243	0.224	0.222	0.247	0.243	0.262	0.228	0.21	0.214	0.171	0.171	0.242	0.157	0.211	0.171	0.171	0.164	0.16	0.165
395	0.217	0.22	0.241	0.233	0.234	0.227	0.224	0.22	0.215	0.231	0.247	0.102	0.245	0.231	0.265	0.24	0.171	0.227	0.102	0.263	0.256	0.187	0.259	0.252	0.254	0.253	0.225	0.175	0.214	0.228	0.249	0.225	0.225	0.243	0.246	0.265	0.23	0.214	0.218	0.178	0.177	0.237	0.162	0.217	0.178	0.174	0.169	0.168	0.165
400	0.22	0.223	0.268	0.237	0.235	0.226	0.226	0.223	0.221	0.232	0.251	0.102	0.25	0.232	0.268	0.259	0.159	0.232	0.102	0.269	0.26	0.195	0.26	0.258	0.258	0.254	0.231	0.186	0.219	0.231	0.254	0.232	0.229	0.247	0.253	0.269	0.235	0.218	0.222	0.184	0.182	0.236	0.167	0.219	0.178	0.18	0.17	0.168	0.166
405	0.226	0.23	0.25	0.243	0.241	0.234	0.233	0.229	0.223	0.237	0.26	0.099	0.258	0.244	0.272	0.272	0.155	0.237	0.086	0.273	0.265	0.203	0.265	0.262	0.261	0.26	0.231	0.201	0.22	0.237	0.259	0.237	0.236	0.254	0.261	0.276	0.239	0.225	0.23	0.187	0.192	0.253	0.176	0.224	0.186	0.187	0.175	0.187	0.173
410	0.227	0.231	0.252	0.244	0.242	0.238	0.235	0.229	0.225	0.237	0.258	0.085	0.255	0.241	0.275	0.267	0.143	0.238	0.079	0.273	0.266	0.203	0.268	0.265	0.264	0.262	0.236	0.198	0.222	0.238	0.26	0.241	0.239	0.258	0.262	0.278	0.243	0.226	0.231	0.193	0.192	0.244	0.183	0.224	0.199	0.196	0.182	0.179	0.175
415	0.232	0.235	0.258	0.25	0.248	0.24	0.237	0.234	0.231	0.243	0.267	0.08	0.262	0.247	0.28	0.297	0.13	0.243	0.076	0.279	0.272	0.21	0.272	0.271	0.268	0.267	0.241	0.212	0.229	0.246	0.268	0.244	0.245	0.261	0.28	0.287	0.249	0.249	0.236	0.199	0.2	0.266	0.195	0.233	0.208	0.205	0.19	0.197	0.185
420	0.236	0.237	0.265	0.252	0.252	0.242	0.24	0.237	0.237	0.245	0.265	0.069	0.266	0.25	0.283	0.278	0.147	0.244	0.071	0.28	0.276	0.213	0.275	0.273	0.271	0.272	0.243	0.212	0.23	0.247	0.272	0.249	0.247	0.266	0.273	0.29	0.251	0.237	0.238	0.206	0.201	0.252	0.194	0.231	0.206	0.212	0.197	0.193	0.193
425	0.24	0.242	0.269	0.258	0.256	0.247	0.247	0.241	0.237	0.249	0.27	0.062	0.268	0.254	0.288	0.282	0.12	0.246	0.068	0.285	0.279	0.211	0.281	0.276	0.277	0.274	0.246	0.218	0.231	0.252	0.279	0.254	0.251	0.27	0.283	0.295	0.258	0.239	0.24	0.207	0.207	0.277	0.198	0.233	0.211	0.218	0.205	0.312	0.196
430	0.243	0.243	0.298	0.259	0.259	0.247	0.247	0.242	0.238	0.254	0.273	0.059	0.273	0.257	0.289	0.282	0.114	0.25	0.057	0.289	0.284	0.217	0.283	0.28	0.278	0.276	0.247	0.22	0.236	0.257	0.281	0.26	0.257	0.272	0.28	0.3	0.26	0.244	0.245	0.207	0.209	0.283	0.203	0.241	0.214	0.22	0.209	0.231	0.203
435	0.244	0.247	0.272	0.26	0.26	0.255	0.255	0.251	0.242	0.256	0.272	0.055	0.277	0.259	0.302	0.294	0.111	0.255	0.06	0.294	0.285	0.216	0.286	0.284	0.281	0.285	0.253	0.225	0.239	0.262	0.284	0.261	0.261	0.278	0.276	0.306	0.268	0.248	0.253	0.209	0.211	0.276	0.204	0.243	0.216	0.225	0.215	0.347	0.207
440	0.25	0.253	0.28	0.269	0.266	0.259	0.258	0.25	0.247	0.258	0.283	0.057	0.279	0.262	0.301	0.27	0.105	0.257	0.06	0.301	0.294	0.226	0.293	0.29	0.293	0.289	0.257	0.235	0.245	0.269	0.294	0.267	0.266	0.287	0.295	0.313	0.271	0.25	0.259	0.216	0.216	0.289	0.214	0.247	0.224	0.232	0.223	0.288	0.216
445	0.255	0.255	0.283	0.272	0.27	0.263	0.261	0.255	0.251	0.266	0.289	0.057	0.285	0.27	0.305	0.299	0.095	0.262	0.058	0.301	0.296	0.224	0.297	0.294	0.291	0.29	0.26	0.239	0.248	0.276	0.297	0.271	0.27	0.292	0.282	0.316	0.275	0.253	0.262	0.218	0.218	0.281	0.215	0.249	0.226	0.241	0.227	0.336	0.22
450	0.254	0.256	0.283	0.271	0.276	0.266	0.267	0.257	0.255	0.266	0.286	0.054	0.289	0.269	0.314	0.306	0.086	0.265	0.059	0.302	0.296	0.227	0.295	0.296	0.294	0.293	0.262	0.231	0.249	0.279	0.301	0.273	0.273	0.292	0.291	0.319	0.28	0.287	0.265	0.218	0.221	0.287	0.22	0.253	0.222	0.239	0.231	0.213	0.217
455	0.257	0.261	0.294	0.278	0.277	0.272	0.267	0.262	0.257	0.27	0.289	0.054	0.289	0.273	0.317	0.319	0.085	0.269	0.065	0.31	0.3	0.237	0.307	0.301	0.301	0.302	0.27	0.234	0.254	0.28	0.305	0.279	0.281	0.309	0.299	0.328	0.285	0.261	0.271	0.222	0.226	0.296	0.221	0.259	0.226	0.241	0.237	0.238	0.219
460	0.263	0.264	0.29	0.279	0.278	0.269	0.269	0.261	0.258	0.271	0.293	0.051	0.293	0.275	0.311	0.313	0.071	0.268	0.059	0.314	0.306	0.234	0.31	0.301	0.3	0.296	0.267	0.239	0.255	0.289	0.311	0.281	0.28	0.3	0.326	0.333	0.285	0.271	0.27	0.225	0.23	0.29	0.224	0.259	0.223	0.241	0.242	0.22	0.219
465	0.264	0.266	0.299	0.284	0.282	0.281	0.277	0.269	0.264	0.276	0.298	0.054	0.296	0.278	0.326	0.296	0.072	0.275	0.062	0.321	0.31	0.239	0.314	0.307	0.307	0.308	0.274	0.248	0.258	0.293	0.317	0.289	0.288	0.306	0.308	0.337	0.292	0.309	0.279	0.228	0.243	0.306	0.228	0.264	0.227	0.24	0.247	0.278	0.222
470	0.264	0.269	0.297	0.289	0.284	0.279	0.277	0.271	0.265	0.278	0.3	0.054	0.298	0.28	0.322	0.307	0.068	0.275	0.059	0.314	0.31	0.241	0.312	0.306	0.307	0.307	0.274	0.247	0.263	0.296	0.322	0.29	0.289	0.311	0.31	0.341	0.294	0.274	0.281	0.231	0.235	0.294	0.23	0.263	0.227	0.238	0.249	0.377	0.222
475	0.268	0.272	0.299	0.288	0.287	0.281	0.279	0.271	0.267	0.28	0.3	0.053	0.301	0.282	0.327	0.298	0.065	0.278	0.062	0.323	0.316	0.245	0.319	0.312	0.315	0.312	0.28	0.251	0.263	0.3	0.318	0.295	0.295	0.316	0.323	0.349	0.301	0.287	0.285	0.236	0.237	0.297	0.232	0.267	0.232	0.243	0.249	0.271	0.229
480	0.271	0.276	0.304	0.29	0.288	0.287	0.282	0.28	0.27	0.283	0.304	0.055	0.312	0.286	0.335	0.311	0.065	0.282	0.065	0.327	0.321	0.247	0.321	0.316	0.314	0.316	0.282	0.241	0.268	0.307	0.326	0.301	0.301	0.327	0.327	0.352	0.308	0.298	0.288	0.238	0.242	0.316	0.24	0.269	0.236	0.242	0.255	0.233	0.229
485	0.275	0.278	0.305	0.296	0.292	0.287	0.286	0.28	0.273	0.287	0.309	0.055	0.31	0.289	0.332	0.333	0.064	0.284	0.065	0.328	0.322	0.25	0.324	0.319	0.317	0.315	0.283	0.251	0.27	0.31	0.333	0.302	0.303	0.33	0.332	0.357	0.307	0.295	0.293	0.247	0.244	0.314	0.242	0.272	0.238	0.244	0.255	0.242	0.228
490	0.276	0.28	0.313	0.299	0.296	0.295	0.288	0.279	0.276	0.292	0.315	0.057	0.31	0.29	0.338	0.333	0.067	0.289	0.068	0.331	0.328	0.253	0.326	0.323	0.324	0.326	0.289	0.258	0.273	0.314	0.338	0.307	0.306	0.335	0.334	0.364	0.313	0.297	0.301	0.255	0.249	0.327	0.246	0.275	0.243	0.245	0.255	0.244	0.228
495	0.28	0.284	0.311	0.299	0.299	0.292	0.291	0.286	0.279	0.289	0.31	0.062	0.315	0.294	0.338	0.33	0.065	0.288	0.072	0.335	0.328	0.258	0.329	0.325	0.324	0.323	0.289	0.264	0.276	0.321	0.341	0.309	0.311	0.336	0.343	0.368	0.316	0.303	0.304	0.254	0.259	0.315	0.251	0.277	0.246	0.244	0.258	0.258	0.228
500	0.283	0.286	0.317	0.302	0.301	0.3	0.297	0.287	0.284	0.295	0.316	0.056	0.309	0.295	0.344	0.335	0.063	0.294	0.072	0.342	0.33	0.257	0.335	0.328	0.329	0.329	0.293	0.264	0.278	0.327	0.343	0.317	0.316	0.345	0.336	0.373	0.321	0.305	0.305	0.255	0.253	0.32	0.249	0.28	0.25	0.247	0.258	0.303	0.23
505	0.284	0.286	0.316	0.304	0.303	0.301	0.297	0.288	0.281	0.295	0.315	0.06	0.317	0.297	0.348	0.347	0.067	0.293	0.073	0.344	0.337	0.26	0.336	0.332	0.331	0.331	0.294	0.269	0.28	0.329	0.35	0.321	0.32	0.345	0.347	0.377	0.325	0.314	0.309	0.262	0.257	0.329	0.256	0.28	0.249	0.252	0.263	0.324	0.229
510	0.286	0.289	0.32	0.307	0.307	0.299	0.298	0.291	0.286	0.3	0.319	0.064	0.323	0.3	0.352	0.345	0.066	0.294	0.073	0.345	0.338	0.263	0.339	0.332	0.331	0.331	0.297	0.262	0.281	0.333	0.352	0.32	0.321	0.342	0.342	0.383	0.326	0.339	0.314	0.259	0.261	0.327	0.253	0.284	0.251	0.252	0.262	0.427	0.234
515	0.291	0.293	0.321	0.311	0.31	0.304	0.302	0.296	0.289	0.3	0.326	0.064	0.325	0.305	0.35	0.352	0.068	0.299	0.076	0.349	0.34	0.276	0.342	0.337	0.336	0.336	0.297	0.276	0.284	0.336	0.357	0.324	0.325	0.349	0.348	0.388	0.333	0.326	0.317	0.265	0.264	0.331	0.263	0.286	0.256	0.253	0.27	0.241	0.235
520	0.29	0.294	0.329	0.313	0.31	0.304	0.299	0.293	0.288	0.302	0.329	0.06	0.323	0.304	0.352	0.364	0.069	0.301	0.078	0.351	0.342	0.271	0.342	0.337	0.336	0.337	0.301	0.268	0.287	0.34	0.362	0.331	0.327	0.348	0.36	0.391	0.334	0.318	0.319	0.268	0.263	0.334	0.262	0.286	0.256	0.255	0.268	0.3	0.238
525	0.296	0.297	0.343	0.313	0.313	0.311	0.305	0.299	0.296	0.303	0.326	0.063	0.333	0.309	0.358	0.341	0.068	0.305	0.086	0.352	0.344	0.28	0.349	0.34	0.342	0.342	0.306	0.282	0.292	0.346	0.366	0.332	0.333	0.355	0.369	0.398	0.337	0.328	0.325	0.273	0.274	0.34	0.268	0.293	0.258	0.265	0.271	0.313	0.243
530	0.297	0.299	0.331	0.317	0.314	0.315	0.311	0.303	0.297	0.308	0.33	0.065	0.334	0.31	0.365	0.35	0.073	0.311	0.078	0.353	0.35	0.281	0.35	0.345	0.347	0.348	0.311	0.279	0.294	0.349	0.368	0.331	0.337	0.361	0.359	0.399	0.341	0.352	0.329	0.273	0.273	0.35	0.269	0.3	0.264	0.263	0.278	0.402	0.244
535	0.299	0.305	0.337	0.325	0.319	0.314	0.312	0.303	0.298	0.312	0.34	0.064	0.337	0.314	0.358	0.35	0.072	0.308	0.076	0.361	0.355	0.289	0.351	0.348	0.347	0.345	0.312	0.28	0.298	0.353	0.375	0.336	0.339	0.358	0.376	0.404	0.342	0.334	0.33	0.28	0.277	0.34	0.274	0.296	0.273	0.269	0.279	0.249	0.247
540	0.3	0.306	0.337	0.323	0.32	0.319	0.311	0.304	0.3	0.316	0.339	0.071	0.339	0.316	0.366	0.361	0.073	0.309	0.086	0.362	0.355	0.291	0.356	0.35	0.35	0.351	0.314	0.288	0.299	0.358	0.378	0.339	0.339	0.358	0.368	0.408	0.346	0.332	0.337	0.277	0.28	0.348	0.272	0.298	0.267	0.267	0.279	0.274	0.25
545	0.304	0.306	0.341	0.326	0.324	0.321	0.317	0.31	0.303	0.315	0.336	0.073	0.339	0.317	0.373	0.352	0.073	0.314	0.088	0.366	0.358	0.294	0.359	0.355	0.357	0.357	0.315	0.279	0.302	0.361	0.377	0.345	0.346	0.368	0.371	0.413	0.35	0.364	0.34	0.285	0.281	0.356	0.276	0.3	0.271	0.272	0.285	0.263	0.255
550	0.304	0.309	0.339	0.326	0.325	0.32	0.316	0.309	0.304	0.314	0.337	0.067	0.341	0.319	0.359	0.355	0.074	0.316	0.082	0.366	0.356	0.29	0.363	0.355	0.354	0.354	0.319	0.288	0.305	0.361	0.383	0.348	0.345	0.373	0.376	0.412	0.35	0.373	0.342	0.283	0.286	0.354	0.277	0.303	0.276	0.277	0.285	0.311	0.254
555	0.307	0.308	0.343	0.331	0.327	0.325	0.322	0.31	0.308	0.317	0.343	0.073	0.344	0.32	0.373	0.343	0.082	0.316	0.089	0.371	0.361	0.291	0.366	0.357	0.356	0.358	0.323	0.292	0.306	0.37	0.389	0.35	0.353	0.37	0.384	0.417	0.354	0.34	0.349	0.287	0.288	0.358	0.278	0.307	0.278	0.278	0.292	0.276	0.256
560	0.311	0.316	0.345	0.332	0.332	0.327	0.324	0.317	0.311	0.322	0.344	0.077	0.346	0.326	0.377	0.346	0.084	0.318	0.091	0.373	0.366	0.298	0.364	0.36	0.361	0.363	0.325	0.296	0.306	0.372	0.392	0.354	0.353	0.373	0.419	0.424	0.356	0.353	0.349	0.292	0.292	0.36	0.28	0.306	0.278	0.281	0.29	0.268	0.259
565	0.312	0.316	0.348	0.332	0.333	0.329	0.328	0.318	0.312	0.325	0.348	0.074	0.348	0.328	0.375	0.352	0.083	0.32	0.103	0.373	0.366	0.301	0.362	0.361	0.361	0.363	0.326	0.293	0.311	0.377	0.396	0.354	0.356	0.371	0.41	0.425	0.357	0.353	0.352	0.294	0.292	0.351	0.283	0.311	0.283	0.283	0.292	0.311	0.258
570	0.312	0.317	0.347	0.337	0.331	0.328	0.324	0.314	0.31	0.325	0.346	0.072	0.35	0.328	0.377	0.355	0.077	0.321	0.086	0.379	0.369	0.298	0.365	0.362	0.362	0.366	0.328	0.292	0.313	0.373	0.395	0.359	0.356	0.373	0.388	0.423	0.355	0.349	0.355	0.295	0.296	0.367	0.28	0.313	0.283	0.281	0.292	0.267	0.258
575	0.318	0.321	0.351	0.337	0.339	0.335	0.33	0.324	0.318	0.329	0.353	0.08	0.356	0.332	0.385	0.355	0.088	0.326	0.096	0.382	0.371	0.303	0.366	0.369	0.366	0.371	0.331	0.301	0.317	0.376	0.4	0.363	0.361	0.377	0.4	0.431	0.364	0.358	0.36	0.298	0.301	0.373	0.288	0.316	0.284	0.286	0.298	0.272	0.262
580	0.316	0.321	0.352	0.336	0.334	0.335	0.332	0.324	0.315	0.329	0.353	0.081	0.355	0.333	0.386	0.357	0.094	0.327	0.096	0.381	0.371	0.302	0.371	0.369	0.371	0.372	0.333	0.296	0.317	0.378	0.401	0.367	0.361	0.38	0.406	0.428	0.365	0.357	0.365	0.299	0.299	0.373	0.291	0.314	0.287	0.287	0.301	0.311	0.263
585	0.321	0.324	0.359	0.342	0.339	0.334	0.333	0.325	0.321	0.33	0.356	0.081	0.355	0.334	0.386	0.356	0.087	0.329	0.101	0.388	0.377	0.309	0.377	0.371	0.37	0.376	0.338	0.305	0.319	0.382	0.404	0.369	0.368	0.379	0.395	0.43	0.363	0.401	0.363	0.308	0.299	0.371	0.289	0.32	0.286	0.289	0.301	0.272	0.266
590	0.324	0.328	0.364	0.346	0.343	0.338	0.332	0.329	0.321	0.335	0.358	0.093	0.361	0.337	0.39	0.36	0.086	0.329	0.107	0.388	0.38	0.31	0.377	0.373	0.37	0.383	0.337	0.308	0.322	0.386	0.408	0.371	0.367	0.382	0.404	0.433	0.365	0.405	0.364	0.308	0.301	0.375	0.293	0.321	0.291	0.291	0.308	0.274	0.271
595	0.32	0.329	0.36	0.348	0.344	0.341	0.341	0.331	0.323	0.334	0.359	0.096	0.358	0.338	0.393	0.364	0.085	0.334	0.117	0.39	0.378	0.312	0.379	0.376	0.376	0.384	0.34	0.311	0.322	0.39	0.405	0.369	0.371	0.385	0.409	0.432	0.373	0.366	0.366	0.308	0.303	0.379	0.294	0.321	0.293	0.29	0.307	0.276	0.27
600	0.324	0.331	0.366	0.347	0.347	0.34	0.338	0.332	0.324	0.338	0.362	0.094	0.364	0.341	0.393	0.36	0.091	0.337	0.101	0.394	0.384	0.317	0.382	0.379	0.376	0.382	0.341	0.302	0.327	0.393	0.412	0.376	0.376	0.387	0.414	0.436	0.376	0.411	0.369	0.31	0.307	0.384	0.299	0.326	0.298	0.297	0.311	0.396	0.277
605	0.324	0.331	0.368	0.347	0.348	0.346	0.343	0.333	0.326	0.339	0.363	0.095	0.363	0.34	0.397	0.372	0.096	0.337	0.11	0.393	0.384	0.316	0.386	0.381	0.379	0.388	0.345	0.312	0.328	0.395	0.407	0.38	0.379	0.394	0.401	0.436	0.378	0.411	0.374	0.311	0.309	0.382	0.296	0.33	0.295	0.3	0.314	0.293	0.278
610	0.328	0.337	0.373	0.351	0.354	0.345	0.344	0.337	0.33	0.341	0.365	0.099	0.365	0.344	0.399	0.367	0.094	0.343	0.112	0.399	0.388	0.319	0.377	0.382	0.382	0.387	0.346	0.314	0.33	0.398	0.408	0.379	0.379	0.394	0.401	0.434	0.379	0.395	0.373	0.314	0.314	0.389	0.297	0.329	0.297	0.299	0.315	0.389	0.278
615	0.329	0.338	0.381	0.355	0.356	0.344	0.343	0.337	0.329	0.343	0.369	0.099	0.373	0.348	0.394	0.37	0.097	0.342	0.109	0.404	0.392	0.326	0.386	0.384	0.379	0.386	0.346	0.321	0.331	0.402	0.41	0.381	0.394	0.404	0.402	0.437	0.378	0.418	0.377	0.314	0.314	0.385	0.302	0.333	0.3	0.3	0.314	0.304	0.279
620	0.329	0.337	0.371	0.352	0.352	0.347	0.349	0.341	0.332	0.343	0.363	0.098	0.369	0.347	0.404	0.388	0.104	0.344	0.11	0.404	0.387	0.322	0.384	0.384	0.382	0.39	0.349	0.315	0.332	0.407	0.404	0.383	0.387	0.404	0.401	0.434	0.381	0.418	0.38	0.316	0.314	0.387	0.3	0.336	0.3	0.306	0.318	0.296	0.284
625	0.332	0.341	0.382	0.359	0.355	0.354	0.352	0.343	0.334	0.345	0.365	0.1	0.37	0.348	0.409	0.394	0.106	0.347	0.112	0.401	0.396	0.328	0.396	0.39	0.39	0.4	0.352	0.324	0.336	0.402	0.404	0.388	0.389	0.402	0.409	0.442	0.387	0.418	0.385	0.316	0.317	0.407	0.307	0.335	0.305	0.309	0.319	0.288	0.286
630	0.336	0.34	0.377	0.358	0.359	0.347	0.348	0.342	0.332	0.35	0.376	0.103	0.377	0.35	0.396	0.382	0.104	0.345	0.115	0.408	0.397	0.329	0.387	0.389	0.383	0.386	0.352	0.321	0.34	0.41	0.407	0.387	0.39	0.4	0.404	0.44	0.384	0.405	0.382	0.326	0.319	0.391	0.303	0.335	0.303	0.306	0.322	0.292	0.285
635	0.335	0.342	0.38	0.362	0.359	0.353	0.354	0.347	0.338	0.349	0.374	0.104	0.377	0.353	0.413	0.396	0.109	0.35	0.12	0.415	0.403	0.327	0.396	0.391	0.392	0.403	0.354	0.324	0.338	0.408	0.405	0.392	0.394	0.402	0.409	0.441	0.39	0.404	0.384	0.324	0.32	0.408	0.306	0.341	0.305	0.314	0.326	0.296	0.289
640	0.338	0.345	0.379	0.363	0.363	0.354	0.353	0.346	0.339	0.351	0.371	0.107	0.378	0.354	0.407	0.388	0.112	0.348	0.116	0.412	0.399	0.328	0.398	0.389	0.39	0.398	0.356	0.326	0.338	0.408	0.408	0.392	0.389	0.409	0.409	0.445	0.392	0.395	0.387	0.325	0.319	0.396	0.31	0.343	0.307	0.313	0.323	0.294	0.288
645	0.339	0.347	0.383	0.361	0.363	0.355	0.353	0.348	0.343	0.352	0.377	0.109	0.376	0.357	0.405	0.38	0.117	0.352	0.117	0.41	0.397	0.336	0.4	0.393	0.39	0.398	0.358	0.323	0.345	0.404	0.402	0.393	0.393	0.406	0.415	0.439	0.393	0.412	0.392	0.329	0.323	0.395	0.311	0.345	0.309	0.313	0.328	0.299	0.29
650	0.338	0.346	0.388	0.364	0.361	0.357	0.356	0.349	0.339	0.351	0.38	0.106	0.378	0.354	0.416	0.406	0.115	0.354	0.122	0.413	0.405	0.335	0.401	0.396	0.393	0.406	0.36	0.33	0.343	0.408	0.402	0.395	0.391	0.408	0.411	0.437	0.392	0.409	0.388	0.327	0.326	0.407	0.311	0.347	0.309	0.314	0.324	0.298	0.291
655	0.342	0.35	0.385	0.365	0.366	0.356	0.358	0.354	0.343	0.355	0.378	0.11	0.38	0.359	0.411	0.383	0.116	0.355	0.126	0.415	0.404	0.336	0.405	0.399	0.395	0.401	0.36	0.326	0.345	0.413	0.404	0.397	0.394	0.411	0.415	0.438	0.401	0.397	0.393	0.329	0.328	0.394	0.315	0.348	0.313	0.32	0.333	0.302	0.295
660	0.339	0.35	0.386	0.366	0.367	0.358	0.36	0.349	0.339	0.355	0.384	0.11	0.377	0.36	0.412	0.42	0.119	0.357	0.123	0.42	0.404	0.34	0.409	0.398	0.397	0.408	0.361	0.327	0.346	0.405	0.402	0.396	0.394	0.408	0.413	0.439	0.405	0.398	0.394	0.33	0.327	0.406	0.315	0.349	0.312	0.321	0.331	0.305	0.294
665	0.344	0.352	0.383	0.367	0.368	0.359	0.359	0.355	0.346	0.356	0.38	0.114	0.384	0.363	0.409	0.386	0.12	0.359	0.125	0.412	0.408	0.342	0.414	0.399	0.395	0.401	0.364	0.337	0.351	0.412	0.403	0.398	0.396	0.408	0.408	0.438	0.403	0.423	0.391	0.331	0.331	0.4	0.316	0.35	0.314	0.324	0.336	0.32	0.297
670	0.346	0.355	0.381	0.367	0.37	0.361	0.361	0.356	0.347	0.359	0.388	0.115	0.383	0.362	0.418	0.423	0.126	0.358	0.13	0.42	0.405	0.341	0.412	0.405	0.399	0.407	0.363	0.335	0.35	0.41	0.403	0.401	0.399	0.411	0.412	0.441	0.41	0.402	0.399	0.335	0.332	0.4	0.319	0.349	0.314	0.324	0.337	0.303	0.3
675	0.343	0.353	0.384	0.368	0.369	0.359	0.362	0.354	0.344	0.359	0.376	0.113	0.38	0.361	0.413	0.404	0.125	0.36	0.13	0.419	0.409	0.347	0.418	0.4	0.398	0.407	0.365	0.345	0.35	0.406	0.401	0.397	0.399	0.409	0.413	0.438	0.407	0.4	0.399	0.336	0.335	0.415	0.315	0.35	0.316	0.324	0.336	0.316	0.298
680	0.346	0.354	0.414	0.37	0.371	0.363	0.36	0.357	0.349	0.361	0.38	0.115	0.383	0.365	0.416	0.4	0.128	0.361	0.131	0.416	0.41	0.346	0.414	0.402	0.4	0.406	0.365	0.336	0.35	0.406	0.402	0.403	0.4	0.411	0.411	0.434	0.408	0.446	0.401	0.335	0.334	0.406	0.319	0.353	0.315	0.325	0.338	0.301	0.303
685	0.345	0.359	0.385	0.368	0.372	0.363	0.365	0.36	0.35	0.361	0.39	0.118	0.383	0.366	0.416	0.403	0.126	0.363	0.135	0.422	0.41	0.347	0.416	0.4	0.402	0.41	0.366	0.341	0.354	0.408	0.402	0.404	0.398	0.413	0.412	0.441	0.411	0.444	0.402	0.339	0.336	0.411	0.322	0.351	0.32	0.327	0.345	0.293	0.305
690	0.349	0.358	0.384	0.371	0.373	0.364	0.362	0.357	0.349	0.363	0.383	0.12	0.388	0.365	0.414	0.401	0.132	0.361	0.136	0.426	0.414	0.347	0.42	0.402	0.402	0.409	0.367	0.333	0.354	0.406	0.405	0.406	0.4	0.411	0.416	0.44	0.413	0.41	0.4	0.341	0.339	0.414	0.322	0.355	0.32	0.327	0.345	0.298	0.304
695	0.348	0.359	0.389	0.371	0.376	0.366	0.367	0.361	0.348	0.365	0.388	0.122	0.388	0.369	0.414	0.424	0.133	0.367	0.134	0.427	0.409	0.352	0.423	0.406	0.403	0.409	0.369	0.341	0.358	0.407	0.404	0.409	0.401	0.412	0.415	0.437	0.412	0.441	0.403	0.343	0.343	0.411	0.326	0.356	0.326	0.329	0.341	0.419	0.31
700	0.345	0.357	0.387	0.369	0.374	0.366	0.368	0.364	0.35	0.365	0.38	0.121	0.383	0.369	0.42	0.404	0.132	0.367	0.139	0.425	0.412	0.35	0.421	0.402	0.41	0.417	0.375	0.347	0.358	0.405	0.4	0.407	0.403	0.411	0.404	0.433	0.422	0.408	0.411	0.342	0.341	0.422	0.327	0.364	0.324	0.331	0.345	0.385	0.311
705	0.352	0.364	0.383	0.373	0.377	0.365	0.364	0.362	0.353	0.364	0.385	0.123	0.388	0.368	0.411	0.397	0.137	0.366	0.14	0.428	0.414	0.352	0.425	0.402	0.405	0.406	0.37	0.354	0.357	0.408	0.401	0.405	0.399	0.413	0.413	0.439	0.413	0.406	0.403	0.347	0.345	0.417	0.328	0.356	0.325	0.331	0.346	0.408	0.31
710	0.349	0.361	0.387	0.37	0.376	0.363	0.365	0.36	0.352	0.364	0.39	0.128	0.388	0.371	0.416	0.417	0.139	0.365	0.143	0.426	0.413	0.355	0.428	0.404	0.406	0.41	0.37	0.369	0.361	0.409	0.401	0.405	0.403	0.417	0.417	0.438	0.415	0.402	0.402	0.349	0.343	0.413	0.33	0.359	0.325	0.333	0.349	0.399	0.314
715	0.352	0.363	0.387	0.372	0.376	0.367	0.367	0.367	0.355	0.366	0.385	0.132	0.39	0.371	0.422	0.414	0.141	0.369	0.144	0.428	0.416	0.359	0.426	0.407	0.408	0.418	0.375	0.35	0.365	0.405	0.397	0.405	0.406	0.411	0.411	0.435	0.419	0.408	0.404	0.348	0.346	0.419	0.331	0.36	0.329	0.337	0.352	0.389	0.318
720	0.351	0.361	0.383	0.372	0.376	0.367	0.365	0.365	0.353	0.366	0.385	0.127	0.39	0.372	0.411	0.407	0.143	0.369	0.148	0.426	0.413	0.356	0.434	0.407	0.408	0.41	0.371	0.358	0.36	0.403	0.397	0.406	0.404	0.413	0.412	0.439	0.42	0.405	0.406	0.352	0.347	0.409	0.332	0.359	0.328	0.339	0.353	0.349	0.315
725	0.349	0.362	0.374	0.37	0.376	0.362	0.367	0.361	0.355	0.371	0.385	0.129	0.387	0.369	0.409	0.406	0.146	0.367	0.146	0.428	0.415	0.358	0.425	0.408	0.409	0.412	0.374	0.359	0.36	0.402	0.395	0.402	0.405	0.41	0.407	0.438	0.419	0.389	0.403	0.355	0.353	0.417	0.331	0.362	0.328	0.337	0.356	0.303	0.319
730	0.352	0.362	0.38	0.369	0.378	0.367	0.368	0.364	0.355	0.368	0.384	0.133	0.387	0.373	0.419	0.416	0.145	0.369	0.148	0.429	0.418	0.357	0.435	0.411	0.407	0.416	0.371	0.357	0.363	0.399	0.392	0.399	0.402	0.41	0.404	0.437	0.42	0.409	0.402	0.351	0.35	0.423	0.332	0.361	0.33	0.339	0.356	0.313	0.318
735	0.35	0.363	0.381	0.369	0.377	0.367	0.369	0.366	0.353	0.369	0.382	0.136	0.385	0.372	0.417	0.404	0.146	0.37	0.152	0.427	0.414	0.362	0.427	0.409	0.407	0.422	0.371	0.353	0.362	0.401	0.394	0.401	0.4	0.41	0.408	0.435	0.419	0.437	0.401	0.351	0.351	0.412	0.335	0.362	0.334	0.338	0.359	0.311	0.325
740	0.35	0.363	0.382	0.37	0.375	0.367	0.37	0.364	0.354	0.368	0.381	0.135	0.386	0.369	0.417	0.406	0.15	0.372	0.154	0.428	0.419	0.361	0.429	0.406	0.411	0.415	0.376	0.358	0.367	0.398	0.392	0.397	0.402	0.409	0.404	0.433	0.42	0.42	0.401	0.357	0.351	0.419	0.337	0.368	0.335	0.341	0.358	0.398	0.324
745	0.353	0.362	0.378	0.37	0.379	0.368	0.375	0.37	0.357	0.368	0.388	0.14	0.391	0.375	0.418	0.407	0.152	0.37	0.155	0.43	0.419	0.364	0.431	0.41	0.407	0.417	0.374	0.357	0.366	0.402	0.39	0.402	0.402	0.413	0.404	0.438	0.424	0.4	0.401	0.36	0.358	0.419	0.337	0.367	0.335	0.343	0.364	0.31	0.327
750	0.351	0.363	0.378	0.368	0.378	0.37	0.371	0.368	0.357	0.37	0.388	0.141	0.386	0.376	0.42	0.409	0.154	0.374	0.159	0.431	0.419	0.367	0.437	0.411	0.411	0.417	0.376	0.36	0.368	0.398	0.389	0.401	0.399	0.407	0.404	0.426	0.423	0.393	0.405	0.36	0.355	0.426	0.339	0.367	0.338	0.348	0.366	0.309	0.335
755	0.349	0.361	0.375	0.366	0.375	0.367	0.368	0.365	0.354	0.368	0.385	0.138	0.388	0.378	0.415	0.399	0.156	0.372	0.156	0.431	0.42	0.363	0.427	0.409	0.41	0.408	0.376	0.356	0.368	0.399	0.392	0.396	0.397	0.407	0.403	0.428	0.414	0.428	0.397	0.362	0.358	0.422	0.34	0.368	0.339	0.348	0.363	0.313	0.331
760	0.349	0.364	0.375	0.37	0.378	0.367	0.371	0.37	0.36	0.37	0.39	0.144	0.389	0.381	0.418	0.413	0.155	0.374	0.159	0.43	0.419	0.367	0.433	0.413	0.41	0.414	0.374	0.357	0.368	0.402	0.391	0.397	0.405	0.408	0.403	0.434	0.422	0.449	0.402	0.363	0.358	0.418	0.339	0.368	0.34	0.351	0.367	0.316	0.329
765	0.353	0.365	0.378	0.369	0.379	0.37	0.373	0.371	0.359	0.369	0.385	0.145	0.389	0.378	0.423	0.401	0.161	0.377	0.166	0.429	0.418	0.366	0.434	0.412	0.409	0.417	0.379	0.366	0.367	0.397	0.397	0.4	0.4	0.409	0.4	0.429	0.423	0.423	0.404	0.364	0.361	0.416	0.344	0.371	0.344	0.353	0.373	0.319	0.336
770	0.348	0.362	0.37	0.364	0.373	0.364	0.368	0.368	0.356	0.366	0.387	0.144	0.389	0.375	0.414	0.398	0.161	0.374	0.161	0.429	0.42	0.366	0.437	0.41	0.407	0.413	0.372	0.364	0.369	0.401	0.389	0.393	0.396	0.406	0.404	0.429	0.416	0.4	0.397	0.366	0.362	0.417	0.343	0.368	0.339	0.354	0.369	0.316	0.332
775	0.359	0.362	0.369	0.367	0.375	0.367	0.372	0.367	0.359	0.371	0.388	0.152	0.389	0.379	0.419	0.402	0.165	0.377	0.166	0.431	0.421	0.371	0.434	0.412	0.411	0.417	0.38	0.368	0.368	0.401	0.392	0.397	0.397	0.406	0.401	0.43	0.423	0.408	0.399	0.368	0.364	0.424	0.35	0.37	0.345	0.354	0.372	0.437	0.335
780	0.354	0.363	0.37	0.368	0.376	0.367	0.372	0.367	0.359	0.372	0.387	0.152	0.388	0.381	0.412	0.398	0.164	0.378	0.17	0.431	0.421	0.368	0.434	0.41	0.411	0.414	0.375	0.371	0.371	0.397	0.389	0.396	0.396	0.403	0.395	0.425	0.42	0.403	0.396	0.367	0.363	0.425	0.347	0.369	0.342	0.36	0.376	0.327	0.338
785	0.35	0.361	0.371	0.365	0.376	0.367	0.37	0.367	0.355	0.37	0.389	0.153	0.39	0.379	0.413	0.4	0.167	0.375	0.169	0.426	0.416	0.369	0.436	0.411	0.408	0.41	0.375	0.368	0.37	0.402	0.395	0.392	0.397	0.405	0.406	0.429	0.414	0.405	0.393	0.369	0.365	0.426	0.347	0.37	0.344	0.357	0.377	0.319	0.332
790	0.349	0.36	0.368	0.361	0.372	0.365	0.371	0.365	0.355	0.368	0.386	0.152	0.388	0.378	0.413	0.399	0.169	0.376	0.17	0.425	0.412	0.37	0.433	0.409	0.407	0.412	0.377	0.366	0.371	0.394	0.389	0.39	0.393	0.402	0.403	0.428	0.415	0.395	0.395	0.369	0.365	0.425	0.349	0.376	0.344	0.363	0.372	0.319	0.335
795	0.351	0.361	0.373	0.368	0.374	0.369	0.373	0.37	0.359	0.37	0.383	0.158	0.39	0.383	0.418	0.423	0.173	0.381	0.172	0.431	0.415	0.37	0.439	0.413	0.415	0.415	0.382	0.38	0.373	0.392	0.389	0.395	0.395	0.401	0.398	0.428	0.42	0.411	0.397	0.371	0.369	0.425	0.354	0.373	0.348	0.362	0.38	0.32	0.339
800	0.352	0.361	0.369	0.367	0.374	0.365	0.367	0.367	0.355	0.371	0.386	0.158	0.388	0.381	0.41	0.399	0.173	0.378	0.174	0.426	0.414	0.372	0.425	0.411	0.407	0.406	0.371	0.379	0.371	0.392	0.39	0.396	0.396	0.404	0.407	0.432	0.417	0.407	0.394	0.373	0.37	0.41	0.353	0.369	0.346	0.366	0.378	0.326	0.336
805	0.349	0.359	0.366	0.361	0.372	0.364	0.372	0.366	0.357	0.37	0.386	0.16	0.387	0.38	0.415	0.405	0.179	0.379	0.176	0.428	0.418	0.371	0.433	0.41	0.412	0.425	0.378	0.377	0.372	0.394	0.389	0.391	0.394	0.401	0.401	0.429	0.416	0.403	0.395	0.375	0.37	0.416	0.352	0.374	0.346	0.361	0.377	0.325	0.337
810	0.352	0.362	0.368	0.364	0.374	0.364	0.37	0.364	0.355	0.368	0.382	0.163	0.387	0.381	0.413	0.399	0.178	0.374	0.179	0.427	0.417	0.373	0.434	0.411	0.409	0.412	0.377	0.38	0.37	0.392	0.388	0.394	0.396	0.398	0.404	0.431	0.417	0.398	0.399	0.38	0.369	0.413	0.356	0.372	0.346	0.362	0.381	0.324	0.338
815	0.35	0.359	0.366	0.359	0.369	0.363	0.366	0.364	0.355	0.365	0.384	0.163	0.387	0.383	0.407	0.402	0.181	0.376	0.179	0.423	0.413	0.375	0.442	0.412	0.408	0.41	0.376	0.388	0.373	0.386	0.387	0.39	0.392	0.402	0.401	0.42	0.416	0.413	0.389	0.376	0.369	0.405	0.357	0.371	0.348	0.368	0.381	0.323	0.339
820	0.351	0.359	0.364	0.36	0.371	0.361	0.368	0.367	0.358	0.367	0.383	0.165	0.385	0.381	0.411	0.404	0.182	0.374	0.184	0.426	0.414	0.375	0.428	0.412	0.414	0.41	0.378	0.379	0.372	0.386	0.383	0.39	0.388	0.399	0.4	0.424	0.409	0.407	0.397	0.377	0.369	0.407	0.354	0.374	0.348	0.36	0.38	0.327	0.339
825	0.351	0.357	0.362	0.363	0.373	0.361	0.368	0.368	0.356	0.364	0.382	0.167	0.389	0.382	0.412	0.405	0.185	0.379	0.19	0.428	0.411	0.377	0.426	0.414	0.411	0.411	0.376	0.37	0.37	0.388	0.388	0.388	0.388	0.401	0.401	0.428	0.413	0.403	0.393	0.377	0.37	0.407	0.36	0.372	0.346	0.366	0.386	0.329	0.34
830	0.345	0.356	0.362	0.357	0.367	0.36	0.365	0.36	0.351	0.363	0.381	0.166	0.382	0.377	0.406	0.401	0.186	0.375	0.184	0.425	0.413	0.378	0.426	0.409	0.408	0.41	0.376	0.372	0.371	0.385	0.381	0.385	0.388	0.397	0.4	0.42	0.412	0.407	0.393	0.379	0.369	0.404	0.356	0.371	0.351	0.368	0.38	0.332	0.342
835	0.349	0.358	0.365	0.361	0.371	0.363	0.366	0.365	0.358	0.365	0.379	0.171	0.386	0.381	0.408	0.399	0.183	0.374	0.186	0.427	0.415	0.379	0.423	0.41	0.408	0.411	0.376	0.382	0.372	0.388	0.384	0.385	0.387	0.395	0.399	0.419	0.411	0.399	0.388	0.377	0.372	0.403	0.353	0.373	0.353	0.365	0.383	0.329	0.338
840	0.351	0.359	0.36	0.356	0.369	0.363	0.367	0.362	0.353	0.362	0.381	0.169	0.381	0.382	0.407	0.399	0.183	0.374	0.189	0.42	0.409	0.379	0.422	0.409	0.407	0.413	0.375	0.38	0.368	0.384	0.38	0.385	0.384	0.395	0.394	0.422	0.409	0.392	0.388	0.378	0.37	0.4	0.355	0.371	0.35	0.366	0.385	0.329	0.339
845	0.347	0.356	0.36	0.359	0.364	0.359	0.365	0.36	0.353	0.362	0.379	0.174	0.381	0.376	0.405	0.398	0.182	0.373	0.191	0.416	0.41	0.382	0.424	0.41	0.407	0.409	0.376	0.396	0.371	0.385	0.38	0.384	0.387	0.393	0.398	0.417	0.413	0.408	0.396	0.381	0.372	0.402	0.358	0.372	0.354	0.366	0.383	0.33	0.338
850	0.346	0.358	0.361	0.356	0.366	0.358	0.364	0.361	0.352	0.361	0.378	0.171	0.379	0.379	0.402	0.397	0.185	0.374	0.189	0.419	0.409	0.38	0.421	0.41	0.405	0.407	0.375	0.379	0.37	0.383	0.378	0.383	0.383	0.393	0.393	0.423	0.407	0.399	0.388	0.382	0.37	0.397	0.356	0.37	0.355	0.368	0.384	0.325	0.342
855	0.351	0.354	0.358	0.356	0.366	0.361	0.366	0.364	0.355	0.361	0.378	0.176	0.376	0.378	0.404	0.396	0.19	0.372	0.194	0.418	0.408	0.384	0.42	0.408	0.408	0.405	0.375	0.38	0.372	0.385	0.381	0.382	0.385	0.391	0.391	0.418	0.406	0.391	0.386	0.381	0.371	0.398	0.351	0.369	0.354	0.363	0.385	0.331	0.341
860	0.347	0.352	0.354	0.353	0.367	0.356	0.362	0.357	0.358	0.354	0.373	0.179	0.374	0.376	0.397	0.394	0.197	0.37	0.198	0.416	0.408	0.385	0.421	0.409	0.407	0.401	0.376	0.39	0.369	0.38	0.375	0.379	0.379	0.39	0.392	0.419	0.407	0.399	0.388	0.382	0.37	0.395	0.352	0.37	0.355	0.36	0.383	0.327	0.334
865	0.347	0.351	0.355	0.352	0.36	0.357	0.364	0.361	0.352	0.355	0.368	0.179	0.373	0.376	0.399	0.388	0.197	0.37	0.196	0.416	0.406	0.385	0.415	0.409	0.404	0.4	0.374	0.388	0.367	0.38	0.377	0.381	0.382	0.397	0.392	0.418	0.405	0.389	0.38	0.38	0.37	0.392	0.355	0.369	0.351	0.363	0.382	0.325	0.337
870	0.346	0.352	0.356	0.352	0.364	0.359	0.364	0.36	0.354	0.353	0.373	0.18	0.371	0.375	0.404	0.393	0.195	0.372	0.201	0.418	0.403	0.389	0.422	0.41	0.409	0.404	0.38	0.386	0.369	0.379	0.377	0.38	0.381	0.39	0.387	0.417	0.401	0.407	0.389	0.381	0.372	0.387	0.353	0.372	0.358	0.366	0.386	0.324	0.342
875	0.345	0.351	0.354	0.353	0.362	0.354	0.361	0.363	0.359	0.35	0.365	0.185	0.368	0.374	0.388	0.386	0.201	0.367	0.202	0.416	0.407	0.385	0.417	0.407	0.403	0.399	0.371	0.38	0.367	0.375	0.374	0.38	0.381	0.388	0.4	0.415	0.4	0.398	0.383	0.385	0.368	0.391	0.355	0.368	0.354	0.363	0.383	0.325	0.338
880	0.347	0.352	0.353	0.353	0.363	0.352	0.358	0.357	0.348	0.346	0.361	0.19	0.37	0.372	0.388	0.381	0.199	0.364	0.207	0.417	0.406	0.384	0.416	0.407	0.404	0.396	0.372	0.371	0.369	0.382	0.376	0.38	0.38	0.393	0.403	0.42	0.406	0.393	0.382	0.382	0.372	0.385	0.354	0.368	0.355	0.363	0.381	0.325	0.337
885	0.343	0.351	0.354	0.351	0.363	0.356	0.361	0.355	0.35	0.346	0.365	0.188	0.365	0.37	0.401	0.38	0.197	0.364	0.204	0.414	0.404	0.383	0.419	0.407	0.406	0.401	0.369	0.364	0.366	0.378	0.375	0.376	0.379	0.387	0.385	0.408	0.4	0.389	0.378	0.386	0.369	0.386	0.352	0.37	0.355	0.364	0.385	0.326	0.34
890	0.342	0.349	0.35	0.348	0.359	0.355	0.358	0.356	0.349	0.338	0.359	0.189	0.362	0.364	0.393	0.374	0.205	0.363	0.207	0.412	0.403	0.383	0.414	0.405	0.4	0.397	0.371	0.379	0.366	0.373	0.368	0.375	0.377	0.39	0.401	0.41	0.398	0.404	0.383	0.385	0.367	0.383	0.353	0.368	0.358	0.365	0.389	0.323	0.336
895	0.341	0.345	0.348	0.347	0.356	0.351	0.357	0.35	0.345	0.335	0.359	0.19	0.353	0.364	0.379	0.37	0.196	0.355	0.208	0.413	0.397	0.379	0.413	0.402	0.401	0.395	0.367	0.378	0.366	0.371	0.372	0.373	0.374	0.386	0.381	0.409	0.389	0.413	0.379	0.382	0.363	0.38	0.354	0.363	0.352	0.364	0.384	0.321	0.334
900	0.344	0.347	0.346	0.346	0.359	0.351	0.358	0.352	0.349	0.333	0.348	0.196	0.356	0.365	0.381	0.373	0.2	0.355	0.211	0.417	0.403	0.381	0.417	0.412	0.402	0.397	0.372	0.381	0.364	0.369	0.375	0.377	0.379	0.386	0.377	0.41	0.396	0.392	0.378	0.38	0.368	0.321	0.353	0.368	0.357	0.37	0.342	0.333	0.335
905	0.341	0.346	0.346	0.345	0.358	0.35	0.356	0.354	0.346	0.325	0.347	0.198	0.356	0.357	0.378	0.364	0.198	0.347	0.213	0.412	0.399	0.381	0.417	0.402	0.4	0.393	0.368	0.375	0.366	0.371	0.373	0.371	0.376	0.385	0.383	0.408	0.396	0.387	0.374	0.384	0.366	0.318	0.355	0.363	0.356	0.364	0.339	0.323	0.335
910	0.337	0.344	0.348	0.342	0.353	0.35	0.354	0.35	0.345	0.329	0.348	0.2	0.346	0.355	0.374	0.363	0.202	0.347	0.212	0.41	0.401	0.379	0.414	0.402	0.401	0.396	0.371	0.376	0.366	0.369	0.373	0.369	0.373	0.387	0.376	0.408	0.398	0.4	0.38	0.382	0.365	0.314	0.356	0.364	0.356	0.366	0.338	0.366	0.336
915	0.34	0.342	0.347	0.347	0.357	0.347	0.355	0.352	0.348	0.32	0.345	0.202	0.347	0.358	0.373	0.358	0.206	0.337	0.216	0.409	0.397	0.377	0.41	0.4	0.399	0.392	0.367	0.374	0.365	0.367	0.37	0.372	0.372	0.386	0.376	0.413	0.397	0.386	0.373	0.377	0.362	0.317	0.355	0.368	0.353	0.363	0.341	0.33	0.334
920	0.338	0.343	0.343	0.341	0.352	0.346	0.355	0.354	0.344	0.321	0.338	0.213	0.339	0.351	0.366	0.356	0.207	0.342	0.219	0.411	0.396	0.376	0.413	0.398	0.398	0.394	0.369	0.376	0.365	0.367	0.37	0.369	0.369	0.383	0.382	0.407	0.394	0.4	0.377	0.38	0.363	0.315	0.357	0.366	0.354	0.368	0.337	0.325	0.334
925	0.334	0.336	0.341	0.337	0.35	0.339	0.349	0.345	0.339	0.313	0.331	0.204	0.334	0.344	0.356	0.349	0.2	0.334	0.215	0.411	0.397	0.374	0.406	0.398	0.394	0.389	0.366	0.379	0.364	0.365	0.363	0.365	0.371	0.38	0.377	0.399	0.391	0.388	0.372	0.377	0.363	0.311	0.355	0.362	0.352	0.365	0.332	0.319	0.333
930	0.333	0.338	0.339	0.338	0.35	0.341	0.35	0.345	0.34	0.311	0.326	0.205	0.333	0.346	0.359	0.346	0.2	0.33	0.22	0.41	0.394	0.372	0.405	0.396	0.397	0.389	0.367	0.373	0.36	0.361	0.371	0.368	0.367	0.38	0.376	0.404	0.389	0.379	0.37	0.377	0.363	0.31	0.349	0.361	0.353	0.362	0.333	0.316	0.329
935	0.335	0.339	0.341	0.338	0.35	0.341	0.352	0.345	0.338	0.313	0.323	0.213	0.327	0.336	0.358	0.339	0.207	0.332	0.224	0.414	0.395	0.372	0.404	0.4	0.396	0.389	0.371	0.368	0.363	0.363	0.371	0.367	0.373	0.384	0.377	0.402	0.393	0.39	0.373	0.374	0.362	0.312	0.356	0.362	0.357	0.365	0.331	0.32	0.333
940	0.334	0.337	0.335	0.335	0.343	0.339	0.343	0.344	0.336	0.305	0.323	0.204	0.324	0.334	0.347	0.343	0.21	0.319	0.223	0.408	0.392	0.371	0.404	0.397	0.391	0.387	0.362	0.375	0.36	0.365	0.366	0.366	0.37	0.378	0.376	0.395	0.388	0.387	0.371	0.372	0.363	0.311	0.353	0.362	0.351	0.367	0.329	0.324	0.329
945	0.33	0.334	0.337	0.336	0.345	0.337	0.343	0.34	0.334	0.296	0.323	0.209	0.321	0.332	0.346	0.339	0.207	0.321	0.227	0.409	0.392	0.37	0.401	0.396	0.394	0.385	0.363	0.379	0.359	0.362	0.363	0.369	0.369	0.378	0.372	0.403	0.389	0.381	0.37	0.37	0.361	0.307	0.353	0.363	0.35	0.362	0.327	0.316	0.329
950	0.325	0.331	0.332	0.331	0.342	0.334	0.341	0.338	0.33	0.3	0.318	0.211	0.314	0.333	0.341	0.332	0.208	0.32	0.226	0.406	0.387	0.368	0.401	0.389	0.39	0.384	0.361	0.368	0.357	0.359	0.361	0.359	0.366	0.373	0.366	0.398	0.38	0.383	0.365	0.369	0.359	0.302	0.357	0.356	0.349	0.367	0.323	0.313	0.328
955	0.325	0.331	0.334	0.329	0.341	0.331	0.339	0.337	0.329	0.295	0.31	0.217	0.314	0.323	0.331	0.323	0.215	0.309	0.228	0.406	0.389	0.368	0.397	0.391	0.391	0.384	0.361	0.363	0.357	0.363	0.363	0.362	0.364	0.379	0.372	0.396	0.386	0.381	0.368	0.366	0.361	0.302	0.352	0.355	0.35	0.365	0.322	0.316	0.328
960	0.326	0.327	0.327	0.322	0.341	0.33	0.336	0.336	0.329	0.291	0.307	0.216	0.308	0.323	0.326	0.322	0.212	0.307	0.233	0.399	0.389	0.371	0.396	0.393	0.386	0.381	0.358	0.37	0.356	0.355	0.363	0.36	0.365	0.373	0.372	0.392	0.386	0.374	0.365	0.366	0.36	0.303	0.35	0.358	0.347	0.36	0.322	0.317	0.328
965	0.324	0.324	0.327	0.325	0.338	0.33	0.337	0.333	0.328	0.288	0.311	0.216	0.31	0.322	0.337	0.318	0.213	0.313	0.231	0.404	0.381	0.368	0.396	0.391	0.389	0.382	0.361	0.374	0.356	0.362	0.359	0.359	0.361	0.372	0.371	0.39	0.383	0.383	0.364	0.368	0.354	0.301	0.351	0.357	0.349	0.364	0.321	0.318	0.328
970	0.322	0.323	0.321	0.321	0.336	0.326	0.333	0.331	0.319	0.283	0.305	0.22	0.306	0.318	0.323	0.317	0.213	0.302	0.235	0.401	0.383	0.367	0.391	0.389	0.386	0.378	0.357	0.361	0.351	0.359	0.361	0.36	0.365	0.376	0.363	0.392	0.382	0.376	0.369	0.365	0.356	0.299	0.349	0.355	0.348	0.361	0.312	0.314	0.324
975	0.32	0.32	0.323	0.32	0.334	0.322	0.331	0.327	0.327	0.283	0.299	0.221	0.298	0.315	0.325	0.321	0.217	0.294	0.24	0.403	0.382	0.367	0.394	0.387	0.384	0.377	0.359	0.373	0.352	0.362	0.363	0.36	0.363	0.373	0.366	0.391	0.383	0.374	0.361	0.365	0.359	0.297	0.348	0.356	0.344	0.358	0.32	0.313	0.326
980	0.316	0.323	0.32	0.318	0.332	0.319	0.327	0.325	0.322	0.283	0.301	0.224	0.296	0.312	0.318	0.311	0.22	0.302	0.24	0.401	0.384	0.367	0.393	0.384	0.387	0.382	0.356	0.373	0.35	0.36	0.358	0.358	0.366	0.374	0.364	0.395	0.381	0.371	0.362	0.364	0.356	0.293	0.353	0.356	0.346	0.366	0.315	0.312	0.324
985	0.318	0.317	0.318	0.313	0.33	0.32	0.323	0.327	0.316	0.272	0.295	0.224	0.297	0.309	0.309	0.302	0.222	0.297	0.235	0.398	0.38	0.367	0.388	0.384	0.382	0.37	0.352	0.363	0.353	0.359	0.358	0.356	0.36	0.374	0.361	0.384	0.382	0.374	0.371	0.363	0.357	0.295	0.351	0.351	0.346	0.361	0.309	0.316	0.325
990	0.315	0.312	0.316	0.312	0.326	0.315	0.323	0.322	0.314	0.276	0.296	0.225	0.294	0.306	0.309	0.302	0.223	0.293	0.239	0.397	0.375	0.367	0.391	0.384	0.383	0.374	0.355	0.375	0.35	0.354	0.359	0.358	0.361	0.372	0.364	0.39	0.375	0.373	0.362	0.364	0.355	0.292	0.348	0.35	0.341	0.361	0.307	0.316	0.326
995	0.313	0.313	0.319	0.31	0.325	0.313	0.319	0.32	0.315	0.273	0.296	0.227	0.296	0.303	0.309	0.306	0.224	0.288	0.243	0.39	0.377	0.366	0.39	0.38	0.379	0.366	0.354	0.362	0.345	0.352	0.361	0.356	0.363	0.367	0.367	0.39	0.377	0.374	0.357	0.363	0.352	0.29	0.352	0.352	0.342	0.362	0.308	0.311	0.32
1000	0.31	0.314	0.311	0.309	0.322	0.313	0.315	0.317	0.315	0.273	0.288	0.224	0.293	0.299	0.31	0.303	0.226	0.289	0.238	0.381	0.371	0.372	0.368	0.375	0.367	0.377	0.362	0.374	0.363	0.357	0.358	0.355	0.355	0.372	0.367	0.388	0.38	0.374	0.36	0.364	0.357	0.287	0.353	0.351	0.341	0.36	0.308	0.311	0.324
1005	0.307	0.306	0.305	0.301	0.319	0.306	0.313	0.312	0.31	0.275	0.285	0.227	0.289	0.3	0.304	0.302	0.218	0.285	0.237	0.374	0.369	0.37	0.372	0.372	0.364	0.38	0.361	0.369	0.358	0.356	0.356	0.353	0.359	0.369	0.364	0.391	0.373	0.369	0.355	0.361	0.352	0.284	0.344	0.344	0.334	0.351	0.303	0.306	0.317
1010	0.304	0.307	0.304	0.298	0.32	0.307	0.313	0.314	0.306	0.266	0.281	0.228	0.285	0.301	0.298	0.295	0.225	0.287	0.242	0.38	0.37	0.372	0.37	0.371	0.366	0.378	0.358	0.363	0.358	0.353	0.357	0.355	0.357	0.368	0.366	0.389	0.379	0.363	0.355	0.359	0.352	0.281	0.346	0.347	0.335	0.353	0.299	0.332	0.32
1015	0.298	0.304	0.301	0.297	0.312	0.305	0.308	0.309	0.306	0.268	0.28	0.225	0.28	0.289	0.299	0.293	0.214	0.279	0.24	0.379	0.368	0.368	0.371	0.374	0.358	0.373	0.36	0.373	0.365	0.355	0.355	0.351	0.358	0.371	0.358	0.384	0.378	0.373	0.362	0.361	0.351	0.275	0.349	0.345	0.334	0.35	0.299	0.31	0.319
1020	0.296	0.303	0.297	0.297	0.314	0.302	0.307	0.309	0.303	0.26	0.28	0.229	0.286	0.295	0.301	0.296	0.227	0.283	0.242	0.373	0.367	0.367	0.371	0.371	0.363	0.38	0.354	0.369	0.359	0.349	0.354	0.35	0.358	0.368	0.363	0.391	0.372	0.369	0.356	0.361	0.351	0.273	0.35	0.345	0.334	0.351	0.296	0.306	0.318
1025	0.296	0.301	0.297	0.296	0.31	0.3	0.304	0.307	0.295	0.262	0.277	0.229	0.28	0.288	0.301	0.302	0.226	0.286	0.245	0.378	0.369	0.366	0.368	0.372	0.36	0.376	0.352	0.364	0.359	0.347	0.356	0.349	0.355	0.369	0.36	0.387	0.377	0.364	0.356	0.358	0.348	0.273	0.347	0.342	0.336	0.351	0.288	0.306	0.319
1030	0.293	0.298	0.291	0.295	0.307	0.297	0.299	0.303	0.299	0.254	0.277	0.23	0.281	0.29	0.295	0.287	0.228	0.273	0.241	0.373	0.365	0.366	0.367	0.371	0.362	0.373	0.352	0.369	0.354	0.347	0.352	0.349	0.354	0.368	0.362	0.384	0.372	0.369	0.351	0.358	0.344	0.27	0.35	0.336	0.335	0.347	0.292	0.303	0.316
1035	0.294	0.297	0.292	0.289	0.301	0.295	0.297	0.304	0.292	0.258	0.268	0.233	0.275	0.287	0.292	0.285	0.225	0.275	0.24	0.379	0.367	0.366	0.365	0.38	0.366	0.377	0.351	0.358	0.353	0.346	0.354	0.349	0.352	0.377	0.366	0.388	0.378	0.358	0.35	0.357	0.346	0.271	0.346	0.335	0.329	0.344	0.285	0.305	0.314
1040	0.287	0.296	0.291	0.286	0.301	0.294	0.297	0.309	0.293	0.257	0.279	0.233	0.273	0.286	0.295	0.289	0.227	0.282	0.242	0.369	0.364	0.366	0.366	0.361	0.361	0.37	0.352	0.374	0.357	0.347	0.351	0.349	0.353	0.358	0.361	0.381	0.368	0.374	0.354	0.358	0.347	0.264	0.346	0.336	0.333	0.347	0.286	0.302	0.321
1045	0.288	0.292	0.29	0.29	0.302	0.291	0.292	0.304	0.306	0.247	0.27	0.232	0.273	0.285	0.29	0.286	0.228	0.281	0.241	0.371	0.365	0.363	0.37	0.372	0.362	0.378	0.356	0.359	0.354	0.351	0.352	0.346	0.357	0.369	0.362	0.389	0.37	0.359	0.351	0.355	0.347	0.265	0.344	0.33	0.334	0.342	0.299	0.303	0.315
1050	0.286	0.291	0.284	0.281	0.296	0.29	0.295	0.3	0.29	0.248	0.261	0.242	0.272	0.281	0.29	0.285	0.235	0.273	0.246	0.378	0.37	0.365	0.367	0.367	0.362	0.374	0.349	0.361	0.357	0.344	0.357	0.348	0.354	0.364	0.362	0.385	0.377	0.361	0.354	0.354	0.345	0.263	0.342	0.328	0.329	0.343	0.283	0.3	0.312
1055	0.282	0.289	0.286	0.283	0.295	0.283	0.293	0.3	0.283	0.249	0.262	0.24	0.267	0.28	0.287	0.282	0.226	0.273	0.242	0.369	0.362	0.365	0.367	0.37	0.355	0.367	0.351	0.364	0.35	0.346	0.349	0.348	0.354	0.367	0.355	0.378	0.368	0.364	0.347	0.35	0.339	0.259	0.348	0.333	0.329	0.343	0.276	0.299	0.316
1060	0.282	0.287	0.281	0.277	0.294	0.284	0.289	0.3	0.282	0.248	0.268	0.235	0.264	0.274	0.287	0.305	0.23	0.267	0.242	0.373	0.361	0.363	0.365	0.371	0.36	0.37	0.354	0.362	0.355	0.349	0.348	0.346	0.352	0.368	0.36	0.381	0.372	0.362	0.352	0.35	0.342	0.259	0.344	0.324	0.33	0.343	0.275	0.297	0.313
1065	0.283	0.283	0.282	0.275	0.293	0.282	0.291	0.296	0.283	0.247	0.259	0.235	0.265	0.277	0.286	0.284	0.232	0.268	0.245	0.37	0.362	0.361	0.365	0.37	0.359	0.37	0.349	0.365	0.352	0.344	0.349	0.344	0.352	0.367	0.359	0.381	0.369	0.365	0.349	0.347	0.339	0.26	0.341	0.323	0.329	0.34	0.276	0.294	0.311
1070	0.281	0.286	0.281	0.274	0.29	0.276	0.286	0.296	0.284	0.244	0.254	0.238	0.267	0.275	0.279	0.282	0.231	0.27	0.246	0.372	0.358	0.359	0.366	0.362	0.36	0.367	0.354	0.357	0.349	0.349	0.345	0.342	0.353	0.359	0.36	0.378	0.371	0.357	0.346	0.342	0.335	0.258	0.341	0.318	0.328	0.332	0.277	0.292	0.309
1075	0.274	0.284	0.276	0.271	0.288	0.28	0.283	0.294	0.284	0.239	0.251	0.229	0.256	0.27	0.289	0.285	0.229	0.271	0.245	0.366	0.36	0.361	0.363	0.371	0.358	0.37	0.353	0.366	0.355	0.348	0.347	0.344	0.35	0.368	0.358	0.381	0.365	0.366	0.352	0.35	0.335	0.251	0.341	0.315	0.327	0.336	0.277	0.293	0.311
1080	0.272	0.281	0.272	0.275	0.286	0.275	0.282	0.294	0.282	0.243	0.251	0.239	0.256	0.27	0.298	0.271	0.228	0.273	0.245	0.371	0.36	0.363	0.366	0.37	0.371	0.369	0.352	0.36	0.36	0.347	0.347	0.346	0.353	0.367	0.371	0.38	0.37	0.36	0.357	0.347	0.336	0.249	0.339	0.314	0.325	0.333	0.275	0.291	0.309
1085	0.275	0.277	0.272	0.27	0.28	0.276	0.282	0.283	0.277	0.24	0.249	0.239	0.255	0.269	0.298	0.273	0.235	0.272	0.248	0.372	0.363	0.364	0.367	0.367	0.359	0.367	0.347	0.361	0.351	0.342	0.35	0.347	0.354	0.364	0.359	0.378	0.371	0.361	0.348	0.343	0.336	0.252	0.34	0.314	0.323	0.335	0.27	0.29	0.309
1090	0.268	0.273	0.264	0.267	0.281	0.274	0.277	0.288	0.276	0.234	0.255	0.234	0.252	0.261	0.272	0.272	0.233	0.259	0.246	0.366	0.357	0.358	0.363	0.36	0.356	0.366	0.346	0.368	0.35	0.341	0.344	0.341	0.35	0.357	0.356	0.377	0.365	0.368	0.347	0.344	0.328	0.245	0.338	0.307	0.323	0.333	0.269	0.289	0.308
1095	0.264	0.274	0.267	0.267	0.28	0.27	0.276	0.282	0.28	0.236	0.251	0.228	0.25	0.267	0.27	0.272	0.226	0.262	0.248	0.367	0.358	0.355	0.36	0.364	0.352	0.366	0.346	0.358	0.347	0.341	0.345	0.338	0.347	0.361	0.352	0.377	0.366	0.358	0.344	0.342	0.328	0.241	0.337	0.304	0.322	0.33	0.273	0.285	0.306
1100	0.267	0.27	0.264	0.267	0.278	0.272	0.278	0.281	0.275	0.234	0.244	0.241	0.253	0.265	0.301	0.264	0.237	0.264	0.252	0.37	0.357	0.357	0.363	0.359	0.36	0.366	0.344	0.359	0.349	0.339	0.344	0.34	0.35	0.356	0.36	0.377	0.369	0.359	0.346	0.342	0.329	0.244	0.338	0.301	0.321	0.331	0.268	0.288	0.303
1105	0.262	0.268	0.262	0.263	0.277	0.268	0.274	0.286	0.271	0.234	0.244	0.235	0.251	0.263	0.287	0.277	0.239	0.254	0.248	0.365	0.359	0.358	0.365	0.368	0.374	0.361	0.349	0.363	0.35	0.344	0.346	0.341	0.352	0.365	0.374	0.372	0.364	0.363	0.347	0.34	0.326	0.239	0.337	0.302	0.322	0.327	0.264	0.283	0.303
1110	0.262	0.266	0.261	0.265	0.276	0.265	0.272	0.277	0.274	0.234	0.239	0.241	0.25	0.263	0.293	0.287	0.228	0.258	0.246	0.367	0.356	0.355	0.362	0.366	0.355	0.366	0.345	0.356	0.345	0.34	0.343	0.338	0.349	0.363	0.355	0.377	0.366	0.356	0.342	0.341	0.325	0.239	0.338	0.298	0.32	0.327	0.267	0.288	0.303
1115	0.263	0.264	0.255	0.257	0.269	0.262	0.271	0.274	0.27	0.228	0.237	0.243	0.248	0.257	0.282	0.264	0.237	0.26	0.25	0.366	0.358	0.353	0.359	0.367	0.35	0.364	0.346	0.364	0.352	0.341	0.345	0.336	0.346	0.364	0.35	0.375	0.365	0.364	0.349	0.335	0.321	0.24	0.333	0.297	0.32	0.325	0.263	0.283	0.301
1120	0.258	0.265	0.257	0.262	0.27	0.266	0.268	0.27	0.271	0.228	0.238	0.232	0.247	0.258	0.285	0.265	0.235	0.26	0.248	0.366	0.357	0.354	0.36	0.357	0.351	0.366	0.346	0.356	0.348	0.341	0.344	0.337	0.347	0.354	0.351	0.377	0.365	0.356	0.345	0.333	0.321	0.235	0.333	0.293	0.319	0.327	0.264	0.283	0.299
1125	0.258	0.262	0.259	0.259	0.269	0.26	0.27	0.274	0.269	0.229	0.252	0.239	0.245	0.254	0.28	0.266	0.238	0.259	0.249	0.371	0.358	0.354	0.362	0.364	0.351	0.364	0.346	0.356	0.35	0.341	0.345	0.337	0.349	0.361	0.351	0.375	0.37	0.356	0.347	0.336	0.321	0.235	0.328	0.291	0.318	0.322	0.262	0.279	0.296
1130	0.256	0.263	0.256	0.258	0.268	0.264	0.267	0.272	0.266	0.227	0.236	0.235	0.245	0.252	0.268	0.254	0.236	0.259	0.251	0.37	0.353	0.353	0.359	0.357	0.355	0.359	0.344	0.358	0.347	0.339	0.34	0.336	0.346	0.354	0.355	0.37	0.369	0.358	0.344	0.329	0.317	0.233	0.331	0.295	0.315	0.32	0.259	0.284	0.3
1135	0.258	0.263	0.255	0.257	0.268	0.259	0.266	0.272	0.269	0.224	0.241	0.235	0.243	0.252	0.262	0.249	0.234	0.256	0.254	0.369	0.354	0.353	0.362	0.363	0.346	0.364	0.34	0.362	0.351	0.335	0.341	0.336	0.349	0.36	0.346	0.375	0.368	0.362	0.348	0.336	0.322	0.235	0.329	0.292	0.319	0.325	0.262	0.281	0.298
1140	0.259	0.261	0.252	0.253	0.266	0.258	0.266	0.273	0.267	0.224	0.234	0.237	0.24	0.251	0.262	0.252	0.238	0.257	0.251	0.369	0.353	0.352	0.357	0.361	0.344	0.362	0.341	0.36	0.351	0.336	0.34	0.335	0.344	0.358	0.344	0.373	0.368	0.36	0.348	0.328	0.316	0.236	0.328	0.292	0.315	0.322	0.26	0.277	0.293
1145	0.257	0.256	0.251	0.257	0.266	0.256	0.265	0.275	0.266	0.221	0.236	0.238	0.242	0.247	0.263	0.245	0.231	0.258	0.255	0.368	0.354	0.353	0.361	0.361	0.369	0.366	0.342	0.359	0.35	0.337	0.341	0.336	0.348	0.358	0.369	0.377	0.367	0.359	0.347	0.33	0.316	0.234	0.325	0.287	0.314	0.318	0.259	0.283	0.295
1150	0.251	0.255	0.247	0.251	0.262	0.251	0.262	0.279	0.262	0.22	0.235	0.234	0.235	0.248	0.257	0.244	0.237	0.255	0.253	0.366	0.35	0.35	0.355	0.362	0.384	0.363	0.34	0.362	0.35	0.335	0.337	0.333	0.342	0.359	0.384	0.374	0.365	0.362	0.347	0.33	0.315	0.228	0.325	0.286	0.314	0.32	0.255	0.279	0.294
1155	0.252	0.254	0.247	0.251	0.265	0.253	0.259	0.274	0.265	0.223	0.228	0.234	0.237	0.248	0.25	0.244	0.234	0.257	0.254	0.367	0.356	0.349	0.358	0.37	0.348	0.36	0.343	0.36	0.35	0.338	0.343	0.332	0.345	0.367	0.348	0.371	0.366	0.36	0.347	0.327	0.316	0.229	0.317	0.286	0.312	0.318	0.258	0.279	0.294
1160	0.251	0.253	0.247	0.251	0.26	0.251	0.262	0.273	0.258	0.22	0.233	0.234	0.236	0.248	0.249	0.248	0.235	0.257	0.25	0.369	0.354	0.353	0.358	0.372	0.356	0.361	0.341	0.364	0.35	0.336	0.341	0.336	0.345	0.369	0.356	0.372	0.368	0.364	0.347	0.326	0.314	0.228	0.314	0.289	0.313	0.316	0.251	0.277	0.294
1165	0.25	0.255	0.246	0.247	0.26	0.249	0.255	0.269	0.259	0.218	0.232	0.234	0.236	0.243	0.24	0.247	0.234	0.251	0.252	0.366	0.351	0.354	0.356	0.366	0.349	0.363	0.343	0.355	0.344	0.338	0.338	0.337	0.343	0.363	0.349	0.374	0.365	0.355	0.341	0.322	0.309	0.227	0.316	0.279	0.31	0.314	0.252	0.271	0.289
1170	0.249	0.252	0.248	0.246	0.258	0.249	0.259	0.276	0.259	0.216	0.228	0.23	0.234	0.243	0.247	0.249	0.229	0.257	0.259	0.366	0.352	0.353	0.361	0.371	0.35	0.357	0.339	0.359	0.344	0.334	0.339	0.336	0.348	0.368	0.35	0.368	0.365	0.359	0.341	0.318	0.31	0.226	0.316	0.277	0.309	0.314	0.252	0.274	0.293
1175	0.25	0.254	0.246	0.245	0.259	0.251	0.263	0.266	0.259	0.22	0.231	0.237	0.234	0.245	0.241	0.248	0.236	0.248	0.255	0.369	0.353	0.351	0.359	0.367	0.341	0.359	0.343	0.361	0.351	0.338	0.34	0.334	0.346	0.364	0.341	0.37	0.368	0.361	0.348	0.316	0.306	0.227	0.314	0.277	0.309	0.312	0.252	0.271	0.289
1180	0.246	0.25	0.242	0.247	0.258	0.247	0.26	0.265	0.257	0.213	0.227	0.239	0.232	0.235	0.233	0.249	0.236	0.249	0.254	0.365	0.35	0.352	0.357	0.364	0.364	0.358	0.342	0.36	0.347	0.337	0.337	0.335	0.344	0.361	0.364	0.369	0.364	0.36	0.344	0.317	0.305	0.223	0.314	0.277	0.307	0.312	0.25	0.269	0.291
1185	0.242	0.248	0.24	0.242	0.255	0.244	0.256	0.267	0.257	0.219	0.221	0.241	0.231	0.236	0.233	0.243	0.233	0.245	0.252	0.364	0.352	0.35	0.358	0.365	0.368	0.36	0.343	0.36	0.348	0.338	0.339	0.333	0.345	0.362	0.368	0.371	0.363	0.36	0.345	0.314	0.304	0.219	0.311	0.278	0.307	0.31	0.25	0.271	0.289
1190	0.246	0.248	0.239	0.242	0.259	0.244	0.255	0.261	0.256	0.214	0.221	0.238	0.23	0.238	0.23	0.25	0.234	0.246	0.251	0.366	0.352	0.352	0.356	0.366	0.346	0.357	0.344	0.356	0.344	0.339	0.339	0.335	0.343	0.363	0.346	0.368	0.365	0.356	0.341	0.315	0.303	0.223	0.309	0.276	0.307	0.31	0.249	0.268	0.289
1195	0.246	0.246	0.239	0.246	0.254	0.246	0.256	0.262	0.257	0.213	0.222	0.234	0.23	0.235	0.229	0.249	0.237	0.251	0.255	0.366	0.351	0.353	0.357	0.369	0.341	0.362	0.346	0.361	0.347	0.341	0.338	0.336	0.344	0.366	0.341	0.373	0.365	0.361	0.344	0.304	0.295	0.214	0.301	0.267	0.305	0.303	0.253	0.263	0.283
1200	0.242	0.242	0.237	0.242	0.254	0.248	0.256	0.274	0.269	0.211	0.221	0.235	0.227	0.234	0.226	0.24	0.231	0.245	0.249	0.364	0.348	0.355	0.356	0.367	0.347	0.36	0.34	0.362	0.348	0.335	0.335	0.338	0.343	0.364	0.347	0.371	0.363	0.362	0.345	0.298	0.291	0.209	0.294	0.258	0.298	0.299	0.251	0.259	0.281

## Sheet: Fig S1A
Cell density, D600	CFU mL-1
0.1	132000000	124000000	128000000	144000000
0.2	224000000	224000000	292000000	188000000
0.3	336000000	348000000	472000000	288000000
0.4	404000000	448000000	484000000	428000000
0.5	560000000	756000000	620000000	564000000
0.6	784000000	796000000	772000000	756000000

## Sheet: Fig S1B
Cell density, D600	CFU mL-1
0.1	140000000	124000000	120000000	136000000
0.2	284000000	236000000	164000000	204000000
0.3	464000000	396000000	340000000	348000000
0.4	520000000	504000000	504000000	512000000
0.5	608000000	628000000	584000000	596000000
0.6	912000000	728000000	732000000	772000000

## Sheet: Fig S1C
Cell density, D600	CFU mL-1
0.1	140000000	124000000	136000000	132000000
0.2	212000000	180000000	172000000	204000000
0.3	300000000	240000000	388000000	352000000
0.4	396000000	392000000	452000000	404000000
0.5	444000000	552000000	628000000	572000000
0.6	628000000	768000000	836000000	728000000

## Sheet: Fig S1D
Cell density, D600	CFU mL-1
0.1	164000000	159000000	156000000	144000000
0.2	204000000	220000000	232000000	236000000
0.3	420000000	368000000	364000000	384000000
0.4	616000000	444000000	556000000	416000000
0.5	692000000	556000000	700000000	644000000
0.6	896000000	748000000	764000000	944000000

## Sheet: Fig S1E
Cell density, D600	CFU mL-1
0.1	152000000	164000000	140000000	124000000
0.2	236000000	328000000	224000000	204000000
0.3	348000000	436000000	316000000	332000000
0.4	432000000	496000000	396000000	456000000
0.5	540000000	544000000	530000000	516000000
0.6	716000000	648000000	592000000	656000000

## Sheet: Fig S1F
Cell density, D600	CFU mL-1
0.1	62000000	54800000	48400000	58400000
0.2	144000000	120000000	132000000	136000000
0.3	224000000	232000000	268000000	280000000
0.4	308000000	280000000	340000000	324000000
0.5	444000000	372000000	408000000	376000000
0.6	584000000	524000000	676000000	568000000

## Sheet: Fig S1G
Cell density, D600	CFU mL-1
0.1	12800000	20400000	24400000	24800000	136000000	148000000	180000000	134000000
0.2	35600000	51200000	56000000	54000000	332000000	384000000	344000000	296000000
0.3	168000000	120000000	164000000	196000000	460000000	472000000	472000000	472000000
0.4	208000000	212000000	240000000	264000000	580000000	592000000	492000000	628000000
0.5	356000000	348000000	336000000	336000000	700000000	668000000	620000000	728000000
0.6	416000000	456000000	432000000	408000000	760000000	884000000	856000000	852000000

## Sheet: Fig S1H
Cell density, D600	CFU mL-1
0.1	12000000	12000000	15200000
0.2	25200000	29600000	26000000
0.4	108000000	100000000	104000000
0.6	180000000	172000000	168000000
0.8	284000000	304000000	272000000

[truncated: 35 more sheets: Fig S1I, Fig S1J, Fig S1K, Fig S2A, Fig S2B, Fig 2A, Fig 2B, Fig 3A, Fig 3B, Fig S3C, Fig S3D, Fig S3E, Fig S3F, Figure S4A, Figure S4B, Figure S4C, Figure S4D, Fig 4A, Fig 4B, Fig S5A …]
